# Supplementary material for: Machine Learning and Feature Selection Applied to SEER Data to Reliably Assess Thyroid Cancer Prognosis
Source: Sci Rep. 2020 Mar 20;10:5176. doi: 10.1038/s41598-020-62023-w (PMC7083829; doi:10.1038/s41598-020-62023-w)
Supplement: Supplementary file 1 — Dataset 1. [file 41598_2020_62023_MOESM1_ESM.xlsx]

## Sheet: MLP Predictions
Supplementary Information
Machine Learning and Feature Selection Applied to SEER Data to Reliably Assess Thyroid Cancer Prognosis
I. Moustafa Mourad, MD
a. Department of Otolaryngology-Head and Neck Surgery, Metropolitan Hospital, New York, NY
II. Sami Moubayed, MD
b. Department of Otolaryngology-Head and Neck Surgery, University of Montreal, Monteral, Canada
III. Aaron Dezube, MD
c. Department of General Surgery, Tufts University, Boston, MA
IV. Youssef Mourad, BS
d. Jagiellonian University, Krakow, Poland
V. Kyle Park, BS
e. Comprehensive Tissue Centre, Alberta Health Services, Canada
VI. Albertina Torreblanca-Zanca, MS
f. Departamento de Ingeniería Química, Facultad de Ciencias Químicas, Universidad Complutense de Madrid, Madrid, Spain
VII. José S. Torrecilla, PhD
f. Departamento de Ingeniería Química, Facultad de Ciencias Químicas, Universidad Complutense de Madrid, Madrid, Spain
VIII. John C. Cancilla*, PhD
g. Scintillon Institute, San Diego, CA, USA
IX. Jiwu Wang*, PhD
g. Scintillon Institute, San Diego, CA, USA
Corresponding Authors:
Jiwu Wang, Ph.D.
Professor and President of Scintillon Institute
6868 Nancy Ridge Drive, San Diego, CA 92121
jiwuwang@scintillon.org
John C. Cancilla, Ph.D.
Scintillon Institute
6868 Nancy Ridge Drive, San Diego, CA 92121
jcancilla@scintillon.org
Labels and predictions regarding the randomized test datasets (in triplicate) for the three multilayer perceptron (MLP) models:
					MLP-1									MLP-2									MLP-3
										Alive	COD-TC								Alive	COD-TC								Alive	COD-TC
Labels:	"Alive"	"COD-TC"			#	Label	Prediction	Threshold						#	Label	Prediction	Threshold						#	Label	Prediction	Threshold
	0	1			1	0	5.43873e-06	0.0447	All	Negative	Positive			1	0	8.98206e-06	0.028	All	Negative	Positive			1	0	0.0080605	0.0319	All	Negative	Positive
					2	0	5.51392e-06		2544	2489	55			2	0	8.98206e-06		6105	5977	128			2	0	0.0080605		2028	1942	86
					3	0	6.35557e-06							3	0	8.98206e-06							3	0	0.0080605
					4	0	6.36909e-06		TRUE	TN	TP			4	0	8.98206e-06		TRUE	TN	TP			4	0	0.0080605		TRUE	TN	TP
					5	0	6.38052e-06		2404	2351	53			5	0	8.98206e-06		5561	5444	117			5	0	0.0080605		1640	1570	70
					6	0	6.41822e-06		FALSE	FN	FP			6	0	8.98206e-06		FALSE	FN	FP			6	0	0.0080605		FALSE	FN	FP
					7	0	6.58876e-06		140	2	138			7	0	8.98206e-06		544	11	533			7	0	0.0080605		388	16	372
					8	0	6.69679e-06							8	0	8.98206e-06							8	0	0.0080605
					9	0	6.86707e-06							9	0	8.98206e-06							9	0	0.0080605
					10	0	6.97905e-06							10	0	8.98206e-06							10	0	0.0080605
					11	0	6.97905e-06							11	0	8.98206e-06							11	0	0.0080605
					12	0	7.01007e-06							12	0	8.98206e-06							12	0	0.0080605
					13	0	7.49539e-06							13	0	1.02818e-05							13	0	0.0080605
					14	0	7.58861e-06							14	0	1.02818e-05							14	0	0.0080605
					15	0	7.76683e-06							15	0	1.02818e-05							15	0	0.0080605
					16	0	8.79596e-06							16	0	1.02818e-05							16	0	0.0080605
					17	0	9.13688e-06							17	0	1.02818e-05							17	0	0.0080605
					18	0	9.17803e-06							18	0	1.02818e-05							18	0	0.0080605
					19	0	9.5256e-06							19	0	1.02818e-05							19	0	0.0080605
					20	0	9.84545e-06							20	0	1.02818e-05							20	0	0.0080605
					21	0	9.90581e-06							21	0	1.02818e-05							21	0	0.0080605
					22	0	1.10591e-05							22	0	1.02818e-05							22	0	0.0080605
					23	0	1.11681e-05							23	0	1.02818e-05							23	0	0.0080605
					24	0	1.13286e-05							24	0	1.02818e-05							24	0	0.0080605
					25	0	1.1745e-05							25	0	1.02818e-05							25	0	0.0080605
					26	0	1.18599e-05							26	0	1.02818e-05							26	0	0.0080605
					27	0	1.19983e-05							27	0	1.02818e-05							27	0	0.0080605
					28	0	1.19983e-05							28	0	1.02818e-05							28	0	0.0080605
					29	0	1.20837e-05							29	0	1.02818e-05							29	0	0.0080605
					30	0	1.2139e-05							30	0	1.02818e-05							30	0	0.0080605
					31	0	1.2139e-05							31	0	1.02818e-05							31	0	0.0080605
					32	0	1.24092e-05							32	0	1.02818e-05							32	0	0.0080605
					33	0	1.25185e-05							33	0	1.02818e-05							33	0	0.0080605
					34	0	1.26085e-05							34	0	1.02818e-05							34	0	0.0080605
					35	0	1.26653e-05							35	0	1.02818e-05							35	0	0.0080605
					36	0	1.27259e-05							36	0	1.02818e-05							36	0	0.0080605
					37	0	1.27259e-05							37	0	1.02818e-05							37	0	0.0080605
					38	0	1.27259e-05							38	0	1.02818e-05							38	0	0.0080605
					39	0	1.28585e-05							39	0	1.02818e-05							39	0	0.0080605
					40	0	1.31625e-05							40	0	1.02818e-05							40	0	0.0080605
					41	0	1.31714e-05							41	0	1.02818e-05							41	0	0.0080605
					42	0	1.32482e-05							42	0	1.02818e-05							42	0	0.0080605
					43	0	1.33053e-05							43	0	1.02818e-05							43	0	0.0080605
					44	0	1.342e-05							44	0	1.02818e-05							44	0	0.0080605
					45	0	1.342e-05							45	0	1.02818e-05							45	0	0.0080605
					46	0	1.35169e-05							46	0	1.02818e-05							46	0	0.0080605
					47	0	1.35169e-05							47	0	1.02818e-05							47	0	0.0080605
					48	0	1.35169e-05							48	0	1.02818e-05							48	0	0.0080605
					49	0	1.35427e-05							49	0	1.02818e-05							49	0	0.0080605
					50	0	1.37146e-05							50	0	1.02818e-05							50	0	0.0080605
					51	0	1.37278e-05							51	0	1.02818e-05							51	0	0.0080605
					52	0	1.37655e-05							52	0	1.02818e-05							52	0	0.0080605
					53	0	1.38525e-05							53	0	1.02818e-05							53	0	0.0080605
					54	0	1.38589e-05							54	0	1.02818e-05							54	0	0.0080605
					55	0	1.38638e-05							55	0	1.02818e-05							55	0	0.0080605
					56	0	1.4006e-05							56	0	1.02818e-05							56	0	0.0080605
					57	0	1.41981e-05							57	0	1.02818e-05							57	0	0.0080605
					58	0	1.42318e-05							58	0	1.02818e-05							58	0	0.0080605
					59	0	1.42318e-05							59	0	1.02818e-05							59	0	0.0080605
					60	0	1.43662e-05							60	0	1.02818e-05							60	0	0.0080605
					61	0	1.4623e-05							61	0	1.02818e-05							61	0	0.0080605
					62	0	1.4656e-05							62	0	1.02818e-05							62	0	0.0080605
					63	0	1.46892e-05							63	0	1.02818e-05							63	0	0.0080605
					64	0	1.47158e-05							64	0	1.02818e-05							64	0	0.0080605
					65	0	1.47158e-05							65	0	1.02818e-05							65	0	0.0080605
					66	0	1.47158e-05							66	0	1.02818e-05							66	0	0.0080605
					67	0	1.47462e-05							67	0	1.02818e-05							67	0	0.0080605
					68	0	1.49305e-05							68	0	1.02818e-05							68	0	0.0080605
					69	0	1.50843e-05							69	0	1.02818e-05							69	0	0.0080605
					70	0	1.53152e-05							70	0	1.02818e-05							70	0	0.0080605
					71	0	1.53262e-05							71	0	1.02818e-05							71	0	0.0080605
					72	0	1.54986e-05							72	0	1.02818e-05							72	0	0.0080605
					73	0	1.55125e-05							73	0	1.02818e-05							73	0	0.0080605
					74	0	1.57724e-05							74	0	1.02818e-05							74	0	0.0080605
					75	0	1.59389e-05							75	0	1.20307e-05							75	0	0.0080605
					76	0	1.59809e-05							76	0	1.20307e-05							76	0	0.0080605
					77	0	1.59809e-05							77	0	1.20307e-05							77	0	0.0080605
					78	0	1.6096e-05							78	0	1.20307e-05							78	0	0.0080605
					79	0	1.6096e-05							79	0	1.20307e-05							79	0	0.0080605
					80	0	1.6096e-05							80	0	1.20307e-05							80	0	0.0080605
					81	0	1.62237e-05							81	0	1.20307e-05							81	0	0.0080605
					82	0	1.62237e-05							82	0	1.20307e-05							82	0	0.0080605
					83	0	1.62878e-05							83	0	1.20307e-05							83	0	0.0080605
					84	0	1.63298e-05							84	0	1.20307e-05							84	0	0.0080605
					85	0	1.6337e-05							85	0	1.20307e-05							85	0	0.0080605
					86	0	1.64088e-05							86	0	1.20307e-05							86	0	0.0080605
					87	0	1.64088e-05							87	0	1.20307e-05							87	0	0.0080605
					88	0	1.64088e-05							88	0	1.20307e-05							88	0	0.0080605
					89	0	1.64405e-05							89	0	1.20307e-05							89	0	0.0080605
					90	0	1.6586e-05							90	0	1.20307e-05							90	0	0.0080605
					91	0	1.66283e-05							91	0	1.20307e-05							91	0	0.0080605
					92	0	1.68517e-05							92	0	1.20307e-05							92	0	0.0080605
					93	0	1.7063e-05							93	0	1.20307e-05							93	0	0.0080605
					94	0	1.73139e-05							94	0	1.20307e-05							94	0	0.0080605
					95	0	1.75458e-05							95	0	1.20307e-05							95	0	0.0080605
					96	0	1.75458e-05							96	0	1.20307e-05							96	0	0.0080605
					97	0	1.75458e-05							97	0	1.20307e-05							97	0	0.0080605
					98	0	1.75458e-05							98	0	1.20307e-05							98	0	0.0080605
					99	0	1.75592e-05							99	0	1.37072e-05							99	0	0.0080605
					100	0	1.77854e-05							100	0	1.37072e-05							100	0	0.0080605
					101	0	1.78486e-05							101	0	1.37072e-05							101	0	0.0080605
					102	0	1.78729e-05							102	0	1.37072e-05							102	0	0.0080605
					103	0	1.80292e-05							103	0	1.37072e-05							103	0	0.0080605
					104	0	1.80292e-05							104	0	1.37072e-05							104	0	0.0080605
					105	0	1.8152e-05							105	0	1.37072e-05							105	0	0.0080605
					106	0	1.81731e-05							106	0	1.37072e-05							106	0	0.0080605
					107	0	1.82773e-05							107	0	1.37072e-05							107	0	0.0080605
					108	0	1.8405e-05							108	0	1.37072e-05							108	0	0.0080605
					109	0	1.84203e-05							109	0	1.37072e-05							109	0	0.0080605
					110	0	1.84568e-05							110	0	1.37072e-05							110	0	0.0080605
					111	0	1.84568e-05							111	0	1.37072e-05							111	0	0.0080605
					112	0	1.85367e-05							112	0	1.37072e-05							112	0	0.0080605
					113	0	1.85587e-05							113	0	1.37072e-05							113	0	0.0080605
					114	0	1.85818e-05							114	0	1.37072e-05							114	0	0.0080605
					115	0	1.86411e-05							115	0	1.37072e-05							115	0	0.0080605
					116	0	1.86476e-05							116	0	1.37072e-05							116	0	0.0080605
					117	0	1.87868e-05							117	0	1.37072e-05							117	0	0.0080605
					118	0	1.87868e-05							118	0	1.37072e-05							118	0	0.0080605
					119	0	1.87868e-05							119	0	1.37072e-05							119	0	0.0080605
					120	0	1.88528e-05							120	0	1.37072e-05							120	0	0.0080605
					121	0	1.88528e-05							121	0	1.37072e-05							121	0	0.0080605
					122	0	1.88528e-05							122	0	1.37072e-05							122	0	0.0080605
					123	0	1.91312e-05							123	0	1.37072e-05							123	0	0.0080605
					124	0	1.92698e-05							124	0	1.37072e-05							124	0	0.0080605
					125	0	1.94867e-05							125	0	1.37072e-05							125	0	0.0080605
					126	0	1.95947e-05							126	0	1.37072e-05							126	0	0.0080605
					127	0	1.97093e-05							127	0	1.37072e-05							127	0	0.0080605
					128	0	1.97498e-05							128	0	1.37072e-05							128	0	0.0080605
					129	0	1.99379e-05							129	0	1.37072e-05							129	0	0.0080605
					130	0	1.99379e-05							130	0	1.37072e-05							130	0	0.0080605
					131	0	1.99379e-05							131	0	1.37072e-05							131	0	0.0080605
					132	0	1.99379e-05							132	0	1.37072e-05							132	0	0.0080605
					133	0	1.99379e-05							133	0	1.37072e-05							133	0	0.0080605
					134	0	2.0027e-05							134	0	1.37072e-05							134	0	0.0080605
					135	0	2.00305e-05							135	0	1.37072e-05							135	0	0.0080605
					136	0	2.01036e-05							136	0	1.37072e-05							136	0	0.0080605
					137	0	2.01419e-05							137	0	1.37072e-05							137	0	0.0080605
					138	0	2.01419e-05							138	0	1.37072e-05							138	0	0.0080605
					139	0	2.01419e-05							139	0	1.37072e-05							139	0	0.0080605
					140	0	2.01725e-05							140	0	1.37072e-05							140	0	0.0080605
					141	0	2.01725e-05							141	0	1.37072e-05							141	0	0.0080605
					142	0	2.01725e-05							142	0	1.37072e-05							142	0	0.0080605
					143	0	2.01725e-05							143	0	1.37072e-05							143	0	0.0080605
					144	0	2.04058e-05							144	0	1.37072e-05							144	0	0.0080605
					145	0	2.06609e-05							145	0	1.37072e-05							145	0	0.0080605
					146	0	2.06609e-05							146	0	1.37072e-05							146	0	0.0080605
					147	0	2.07076e-05							147	0	1.37072e-05							147	0	0.0080605
					148	0	2.07184e-05							148	0	1.37072e-05							148	0	0.0080605
					149	0	2.08518e-05							149	0	1.37072e-05							149	0	0.0080605
					150	0	2.1176e-05							150	0	1.37072e-05							150	0	0.0080605
					151	0	2.12534e-05							151	0	1.37072e-05							151	0	0.0080605
					152	0	2.12534e-05							152	0	1.37072e-05							152	0	0.0080605
					153	0	2.12534e-05							153	0	1.37072e-05							153	0	0.0080605
					154	0	2.1444e-05							154	0	1.37072e-05							154	0	0.0080605
					155	0	2.15067e-05							155	0	1.37072e-05							155	0	0.0080605
					156	0	2.1563e-05							156	0	1.37072e-05							156	0	0.0080605
					157	0	2.17194e-05							157	0	1.37072e-05							157	0	0.0080605
					158	0	2.18782e-05							158	0	1.37072e-05							158	0	0.0080605
					159	0	2.2112e-05							159	0	1.37072e-05							159	0	0.0080605
					160	0	2.21991e-05							160	0	1.37072e-05							160	0	0.0080605
					161	0	2.21991e-05							161	0	1.37072e-05							161	0	0.0080605
					162	0	2.22524e-05							162	0	1.37072e-05							162	0	0.0080605
					163	0	2.22524e-05							163	0	1.37072e-05							163	0	0.0080605
					164	0	2.2293e-05							164	0	1.37072e-05							164	0	0.0080605
					165	0	2.2293e-05							165	0	1.37072e-05							165	0	0.0080605
					166	0	2.2293e-05							166	0	1.37072e-05							166	0	0.0080605
					167	0	2.25158e-05							167	0	1.37072e-05							167	0	0.0080605
					168	0	2.25258e-05							168	0	1.37072e-05							168	0	0.0080605
					169	0	2.25307e-05							169	0	1.37072e-05							169	0	0.0080605
					170	0	2.26091e-05							170	0	1.37072e-05							170	0	0.0080605
					171	0	2.26444e-05							171	0	1.37072e-05							171	0	0.0080605
					172	0	2.28985e-05							172	0	1.37072e-05							172	0	0.0080605
					173	0	2.28985e-05							173	0	1.37072e-05							173	0	0.0080605
					174	0	2.28985e-05							174	0	1.37072e-05							174	0	0.0080605
					175	0	2.29052e-05							175	0	1.37072e-05							175	0	0.0080605
					176	0	2.30114e-05							176	0	1.37072e-05							176	0	0.0080605
					177	0	2.30128e-05							177	0	1.37072e-05							177	0	0.0080605
					178	0	2.31969e-05							178	0	1.37072e-05							178	0	0.0080605
					179	0	2.32717e-05							179	0	1.37072e-05							179	0	0.0080605
					180	0	2.32796e-05							180	0	1.37072e-05							180	0	0.0080605
					181	0	2.33896e-05							181	0	1.37072e-05							181	0	0.0080605
					182	0	2.37025e-05							182	0	1.37072e-05							182	0	0.0080605
					183	0	2.38713e-05							183	0	1.37072e-05							183	0	0.0080605
					184	0	2.38926e-05							184	0	1.37072e-05							184	0	0.0080605
					185	0	2.39103e-05							185	0	1.37072e-05							185	0	0.0080605
					186	0	2.39334e-05							186	0	1.37072e-05							186	0	0.0080605
					187	0	2.40595e-05							187	0	1.37072e-05							187	0	0.0080605
					188	0	2.41849e-05							188	0	1.37072e-05							188	0	0.0080605
					189	0	2.43037e-05							189	0	1.37072e-05							189	0	0.0080605
					190	0	2.4566e-05							190	0	1.37072e-05							190	0	0.0080605
					191	0	2.4566e-05							191	0	1.37072e-05							191	0	0.0080605
					192	0	2.46136e-05							192	0	1.37072e-05							192	0	0.0080605
					193	0	2.48053e-05							193	0	1.37072e-05							193	0	0.0080605
					194	0	2.48053e-05							194	0	1.37072e-05							194	0	0.0080605
					195	0	2.48053e-05							195	0	1.37072e-05							195	0	0.0080605
					196	0	2.4984e-05							196	0	1.37072e-05							196	0	0.0080605
					197	0	2.4984e-05							197	0	1.37072e-05							197	0	0.0080605
					198	0	2.5361e-05							198	0	1.37072e-05							198	0	0.0080605
					199	0	2.53918e-05							199	0	1.37072e-05							199	0	0.0080605
					200	0	2.54842e-05							200	0	1.37072e-05							200	0	0.0080605
					201	0	2.551e-05							201	0	1.37072e-05							201	0	0.0080605
					202	0	2.56834e-05							202	0	1.37072e-05							202	0	0.0080605
					203	0	2.57292e-05							203	0	1.37072e-05							203	0	0.0080605
					204	0	2.57449e-05							204	0	1.37072e-05							204	0	0.0080605
					205	0	2.57549e-05							205	0	1.37072e-05							205	0	0.0080605
					206	0	2.58004e-05							206	0	1.37072e-05							206	0	0.0080605
					207	0	2.64824e-05							207	0	1.37072e-05							207	0	0.0080605
					208	0	2.65338e-05							208	0	1.49126e-05							208	0	0.0080605
					209	0	2.66153e-05							209	0	1.49126e-05							209	0	0.0080605
					210	0	2.668e-05							210	0	1.49126e-05							210	0	0.0080605
					211	0	2.67067e-05							211	0	1.80431e-05							211	0	0.0080605
					212	0	2.67943e-05							212	0	1.80431e-05							212	0	0.0080605
					213	0	2.69083e-05							213	0	1.80431e-05							213	0	0.0080605
					214	0	2.70738e-05							214	0	1.80431e-05							214	0	0.0080605
					215	0	2.70738e-05							215	0	1.80431e-05							215	0	0.0080605
					216	0	2.71066e-05							216	0	1.80431e-05							216	0	0.0080605
					217	0	2.71775e-05							217	0	1.80431e-05							217	0	0.0080605
					218	0	2.73516e-05							218	0	1.80431e-05							218	0	0.0080605
					219	0	2.73682e-05							219	0	1.80431e-05							219	0	0.0080605
					220	0	2.76867e-05							220	0	1.80431e-05							220	0	0.0080605
					221	0	2.80765e-05							221	0	1.80431e-05							221	0	0.0080605
					222	0	2.81819e-05							222	0	1.80431e-05							222	0	0.0080605
					223	0	2.82231e-05							223	0	1.80431e-05							223	0	0.0080605
					224	0	2.8545e-05							224	0	1.80431e-05							224	0	0.0080605
					225	0	2.86348e-05							225	0	1.80431e-05							225	0	0.0080605
					226	0	2.86814e-05							226	0	1.80431e-05							226	0	0.0080605
					227	0	2.86947e-05							227	0	1.80431e-05							227	0	0.0080605
					228	0	2.87493e-05							228	0	1.94397e-05							228	0	0.0080605
					229	0	2.90593e-05							229	0	1.94397e-05							229	0	0.0080605
					230	0	2.91035e-05							230	0	1.94397e-05							230	0	0.0080605
					231	0	2.96765e-05							231	0	1.94397e-05							231	0	0.0080605
					232	0	2.98516e-05							232	0	1.94397e-05							232	0	0.0080605
					233	0	2.99895e-05							233	0	1.94397e-05							233	0	0.0080605
					234	0	2.99895e-05							234	0	1.94397e-05							234	0	0.0080605
					235	0	2.99895e-05							235	0	1.94397e-05							235	0	0.0080605
					236	0	3.04845e-05							236	0	1.94397e-05							236	0	0.0080605
					237	0	3.05701e-05							237	0	1.94397e-05							237	0	0.0080605
					238	0	3.08496e-05							238	0	1.94397e-05							238	0	0.0080605
					239	0	3.08496e-05							239	0	1.94397e-05							239	0	0.0080605
					240	0	3.08496e-05							240	0	1.94397e-05							240	0	0.0080605
					241	0	3.10155e-05							241	0	1.94397e-05							241	0	0.0080605
					242	0	3.12407e-05							242	0	1.94397e-05							242	0	0.0080605
					243	0	3.13686e-05							243	0	1.94397e-05							243	0	0.0080605
					244	0	3.13856e-05							244	0	1.94397e-05							244	0	0.0080605
					245	0	3.15577e-05							245	0	1.94397e-05							245	0	0.0080605
					246	0	3.16904e-05							246	0	1.94397e-05							246	0	0.0080605
					247	0	3.1722e-05							247	0	1.94397e-05							247	0	0.0080605
					248	0	3.17264e-05							248	0	1.94397e-05							248	0	0.0080605
					249	0	3.17264e-05							249	0	1.94397e-05							249	0	0.0080605
					250	0	3.17264e-05							250	0	1.94397e-05							250	0	0.0080605
					251	0	3.22492e-05							251	0	1.94397e-05							251	0	0.0080605
					252	0	3.22492e-05							252	0	1.94397e-05							252	0	0.0080605
					253	0	3.22492e-05							253	0	1.94397e-05							253	0	0.0080605
					254	0	3.24165e-05							254	0	1.94397e-05							254	0	0.0080605
					255	0	3.24713e-05							255	0	1.94397e-05							255	0	0.0080605
					256	0	3.24713e-05							256	0	1.94397e-05							256	0	0.0080605
					257	0	3.24713e-05							257	0	1.94397e-05							257	0	0.0080605
					258	0	3.28247e-05							258	0	1.94397e-05							258	0	0.0080605
					259	0	3.30268e-05							259	0	1.94397e-05							259	0	0.0080605
					260	0	3.32816e-05							260	0	1.94397e-05							260	0	0.0080605
					261	0	3.34503e-05							261	0	1.94397e-05							261	0	0.0080605
					262	0	3.35572e-05							262	0	1.94397e-05							262	0	0.0080605
					263	0	3.35572e-05							263	0	1.94397e-05							263	0	0.0080605
					264	0	3.35572e-05							264	0	1.94397e-05							264	0	0.0080605
					265	0	3.35572e-05							265	0	1.94397e-05							265	0	0.0080605
					266	0	3.35572e-05							266	0	1.94397e-05							266	0	0.0080605
					267	0	3.3601e-05							267	0	1.94397e-05							267	0	0.0080605
					268	0	3.36108e-05							268	0	1.94397e-05							268	0	0.0080605
					269	0	3.36667e-05							269	0	1.94397e-05							269	0	0.0080605
					270	0	3.38122e-05							270	0	1.94397e-05							270	0	0.0080605
					271	0	3.40153e-05							271	0	1.94397e-05							271	0	0.0080605
					272	0	3.40872e-05							272	0	1.94397e-05							272	0	0.0080605
					273	0	3.40872e-05							273	0	1.94397e-05							273	0	0.0080605
					274	0	3.40872e-05							274	0	1.94397e-05							274	0	0.0080605
					275	0	3.40974e-05							275	0	1.94397e-05							275	0	0.0080605
					276	0	3.41582e-05							276	0	1.94397e-05							276	0	0.0080605
					277	0	3.45194e-05							277	0	1.94397e-05							277	0	0.0080605
					278	0	3.45406e-05							278	0	1.94397e-05							278	0	0.0080605
					279	0	3.46475e-05							279	0	1.94397e-05							279	0	0.0080605
					280	0	3.48481e-05							280	0	1.94397e-05							280	0	0.0080605
					281	0	3.50725e-05							281	0	1.94397e-05							281	0	0.0080605
					282	0	3.50725e-05							282	0	1.94397e-05							282	0	0.0080605
					283	0	3.50812e-05							283	0	1.94397e-05							283	0	0.0080605
					284	0	3.52007e-05							284	0	1.94397e-05							284	0	0.0080605
					285	0	3.52078e-05							285	0	1.94397e-05							285	0	0.0080605
					286	0	3.52078e-05							286	0	1.94397e-05							286	0	0.0080605
					287	0	3.52078e-05							287	0	1.94397e-05							287	0	0.0080605
					288	0	3.52078e-05							288	0	1.94397e-05							288	0	0.0080605
					289	0	3.52244e-05							289	0	1.94397e-05							289	0	0.0080605
					290	0	3.54198e-05							290	0	1.94397e-05							290	0	0.0080605
					291	0	3.54198e-05							291	0	1.94397e-05							291	0	0.0080605
					292	0	3.55027e-05							292	0	1.94397e-05							292	0	0.0080605
					293	0	3.56759e-05							293	0	1.94397e-05							293	0	0.0080605
					294	0	3.56887e-05							294	0	1.94397e-05							294	0	0.0080605
					295	0	3.5712e-05							295	0	1.94397e-05							295	0	0.0080605
					296	0	3.57142e-05							296	0	1.94397e-05							296	0	0.0080605
					297	0	3.57783e-05							297	0	1.94397e-05							297	0	0.0080605
					298	0	3.57783e-05							298	0	1.94397e-05							298	0	0.0080605
					299	0	3.57783e-05							299	0	1.94397e-05							299	0	0.0080605
					300	0	3.58017e-05							300	0	1.94397e-05							300	0	0.0080605
					301	0	3.59647e-05							301	0	1.94397e-05							301	0	0.0080605
					302	0	3.59647e-05							302	0	1.94397e-05							302	0	0.0080605
					303	0	3.60158e-05							303	0	1.94397e-05							303	0	0.0080605
					304	0	3.60158e-05							304	0	1.94397e-05							304	0	0.0080605
					305	0	3.61096e-05							305	0	1.94397e-05							305	0	0.0080605
					306	0	3.63594e-05							306	0	1.94397e-05							306	0	0.0080605
					307	0	3.63594e-05							307	0	1.94397e-05							307	0	0.0080605
					308	0	3.63711e-05							308	0	1.94397e-05							308	0	0.0080605
					309	0	3.64877e-05							309	0	1.94397e-05							309	0	0.0080605
					310	0	3.65223e-05							310	0	1.94397e-05							310	0	0.0080605
					311	0	3.67847e-05							311	0	1.94397e-05							311	0	0.0080605
					312	0	3.68667e-05							312	0	1.94397e-05							312	0	0.0080605
					313	0	3.68667e-05							313	0	1.94397e-05							313	0	0.0080605
					314	0	3.68879e-05							314	0	1.94397e-05							314	0	0.0080605
					315	0	3.69511e-05							315	0	1.94397e-05							315	0	0.0080605
					316	0	3.69511e-05							316	0	1.94397e-05							316	0	0.0080605
					317	0	3.70142e-05							317	0	1.94397e-05							317	0	0.0080605
					318	0	3.73763e-05							318	0	1.94397e-05							318	0	0.0080605
					319	0	3.73763e-05							319	0	1.94397e-05							319	0	0.0080605
					320	0	3.73763e-05							320	0	1.94397e-05							320	0	0.0080605
					321	0	3.75099e-05							321	0	1.94397e-05							321	0	0.0080605
					322	0	3.75538e-05							322	0	1.94397e-05							322	0	0.0080605
					323	0	3.75538e-05							323	0	1.94397e-05							323	0	0.0080605
					324	0	3.7555e-05							324	0	1.94397e-05							324	0	0.0080605
					325	0	3.79002e-05							325	0	1.94397e-05							325	0	0.0080605
					326	0	3.79002e-05							326	0	1.94397e-05							326	0	0.0080605
					327	0	3.79255e-05							327	0	1.94397e-05							327	0	0.0080605
					328	0	3.80824e-05							328	0	1.94397e-05							328	0	0.0080605
					329	0	3.81675e-05							329	0	1.94397e-05							329	0	0.0080605
					330	0	3.8228e-05							330	0	1.94397e-05							330	0	0.0080605
					331	0	3.8439e-05							331	0	1.94397e-05							331	0	0.0080605
					332	0	3.87925e-05							332	0	1.94397e-05							332	0	0.0080605
					333	0	3.89129e-05							333	0	1.94397e-05							333	0	0.0080605
					334	0	3.91598e-05							334	0	1.94397e-05							334	0	0.0080605
					335	0	3.9217e-05							335	0	1.94397e-05							335	0	0.0080605
					336	0	3.94476e-05							336	0	1.94397e-05							336	0	0.0080605
					337	0	3.95368e-05							337	0	1.94397e-05							337	0	0.0080605
					338	0	3.95627e-05							338	0	1.94397e-05							338	0	0.0080605
					339	0	3.97129e-05							339	0	1.94397e-05							339	0	0.0080605
					340	0	4.00772e-05							340	0	1.94397e-05							340	0	0.0080605
					341	0	4.00772e-05							341	0	1.94397e-05							341	0	0.0080605
					342	0	4.01487e-05							342	0	1.94397e-05							342	0	0.0080605
					343	0	4.07372e-05							343	0	1.94397e-05							343	0	0.0080605
					344	0	4.07372e-05							344	0	1.94397e-05							344	0	0.0080605
					345	0	4.07475e-05							345	0	1.94397e-05							345	0	0.0080605
					346	0	4.08119e-05							346	0	1.94397e-05							346	0	0.0080605
					347	0	4.14094e-05							347	0	1.94397e-05							347	0	0.0080605
					348	0	4.20939e-05							348	0	1.94397e-05							348	0	0.0080605
					349	0	4.20939e-05							349	0	1.94397e-05							349	0	0.0080605
					350	0	4.23689e-05							350	0	1.94397e-05							350	0	0.0080605
					351	0	4.25061e-05							351	0	1.94397e-05							351	0	0.0080605
					352	0	4.26066e-05							352	0	1.94397e-05							352	0	0.0080605
					353	0	4.26434e-05							353	0	1.94397e-05							353	0	0.0080605
					354	0	4.26657e-05							354	0	1.94397e-05							354	0	0.0080605
					355	0	4.2791e-05							355	0	1.94397e-05							355	0	0.0080605
					356	0	4.2791e-05							356	0	1.94397e-05							356	0	0.0080605
					357	0	4.2791e-05							357	0	1.94397e-05							357	0	0.0080605
					358	0	4.2791e-05							358	0	1.94397e-05							358	0	0.0080605
					359	0	4.31663e-05							359	0	1.94397e-05							359	0	0.0080605
					360	0	4.32225e-05							360	0	1.94397e-05							360	0	0.0080605
					361	0	4.37205e-05							361	0	1.94397e-05							361	0	0.0080605
					362	0	4.38018e-05							362	0	1.94397e-05							362	0	0.0080605
					363	0	4.4004e-05							363	0	1.94397e-05							363	0	0.0080605
					364	0	4.40254e-05							364	0	1.94397e-05							364	0	0.0080605
					365	0	4.41946e-05							365	0	1.94397e-05							365	0	0.0080605
					366	0	4.42236e-05							366	0	1.94397e-05							366	0	0.0080605
					367	0	4.42236e-05							367	0	1.94397e-05							367	0	0.0080605
					368	0	4.42236e-05							368	0	1.94397e-05							368	0	0.0080605
					369	0	4.42236e-05							369	0	1.94397e-05							369	0	0.0080605
					370	0	4.42678e-05							370	0	2.31632e-05							370	0	0.00993925
					371	0	4.43041e-05							371	0	2.31632e-05							371	0	0.00993925
					372	0	4.46432e-05							372	0	2.31632e-05							372	0	0.00993925
					373	0	4.47126e-05							373	0	2.31632e-05							373	0	0.00993925
					374	0	4.49226e-05							374	0	2.31632e-05							374	0	0.00993925
					375	0	4.49597e-05							375	0	2.31632e-05							375	0	0.00993925
					376	0	4.50231e-05							376	0	2.31632e-05							376	0	0.00993925
					377	0	4.51052e-05							377	0	2.31632e-05							377	0	0.00993925
					378	0	4.54062e-05							378	0	2.31632e-05							378	0	0.00993925
					379	0	4.55205e-05							379	0	2.31632e-05							379	0	0.00993925
					380	0	4.5592e-05							380	0	2.31632e-05							380	0	0.00993925
					381	0	4.56163e-05							381	0	2.44779e-05							381	0	0.00993925
					382	0	4.56226e-05							382	0	2.44779e-05							382	0	0.00993925
					383	0	4.56408e-05							383	0	2.44779e-05							383	0	0.00993925
					384	0	4.565e-05							384	0	2.44779e-05							384	0	0.00993925
					385	0	4.56847e-05							385	0	2.57217e-05							385	0	0.00993925
					386	0	4.57091e-05							386	0	2.57217e-05							386	0	0.00993925
					387	0	4.57245e-05							387	0	2.57217e-05							387	0	0.00993925
					388	0	4.57475e-05							388	0	2.57217e-05							388	0	0.00993925
					389	0	4.57996e-05							389	0	2.57217e-05							389	0	0.00993925
					390	0	4.57996e-05							390	0	3.00004e-05							390	0	0.00993925
					391	0	4.58287e-05							391	0	3.00004e-05							391	0	0.00993925
					392	0	4.58597e-05							392	0	3.00004e-05							392	0	0.00993925
					393	0	4.58597e-05							393	0	3.00004e-05							393	0	0.00993925
					394	0	4.58597e-05							394	0	3.00004e-05							394	0	0.00993925
					395	0	4.59276e-05							395	0	3.00004e-05							395	0	0.00993925
					396	0	4.59645e-05							396	0	3.00004e-05							396	0	0.00993925
					397	0	4.60439e-05							397	0	3.00004e-05							397	0	0.00993925
					398	0	4.62455e-05							398	0	3.00004e-05							398	0	0.00993925
					399	0	4.62455e-05							399	0	3.00004e-05							399	0	0.00993925
					400	0	4.63551e-05							400	0	3.00004e-05							400	0	0.00993925
					401	0	4.66108e-05							401	0	3.00004e-05							401	0	0.00993925
					402	0	4.67045e-05							402	0	3.00004e-05							402	0	0.00993925
					403	0	4.67383e-05							403	0	3.00004e-05							403	0	0.00993925
					404	0	4.69317e-05							404	0	3.00004e-05							404	0	0.00993925
					405	0	4.76188e-05							405	0	3.00004e-05							405	0	0.00993925
					406	0	4.80405e-05							406	0	3.00004e-05							406	0	0.00993925
					407	0	4.80405e-05							407	0	3.00004e-05							407	0	0.00993925
					408	0	4.80405e-05							408	0	3.00004e-05							408	0	0.00993925
					409	0	4.80405e-05							409	0	3.00004e-05							409	0	0.00993925
					410	0	4.82824e-05							410	0	3.00004e-05							410	0	0.00993925
					411	0	4.85669e-05							411	0	3.00004e-05							411	0	0.00993925
					412	0	4.88461e-05							412	0	3.00004e-05							412	0	0.00993925
					413	0	4.91772e-05							413	0	3.00004e-05							413	0	0.00993925
					414	0	5.0039e-05							414	0	3.00004e-05							414	0	0.00993925
					415	0	5.01865e-05							415	0	3.00004e-05							415	0	0.00993925
					416	0	5.0384e-05							416	0	3.00004e-05							416	0	0.00993925
					417	0	5.03853e-05							417	0	3.00004e-05							417	0	0.00993925
					418	0	5.04399e-05							418	0	3.00004e-05							418	0	0.00993925
					419	0	5.11125e-05							419	0	3.00004e-05							419	0	0.00993925
					420	0	5.13517e-05							420	0	3.00004e-05							420	0	0.00993925
					421	0	5.13565e-05							421	0	3.00004e-05							421	0	0.00993925
					422	0	5.14509e-05							422	0	3.00004e-05							422	0	0.00993925
					423	0	5.14827e-05							423	0	3.00004e-05							423	0	0.00993925
					424	0	5.15539e-05							424	0	3.00004e-05							424	0	0.00993925
					425	0	5.15989e-05							425	0	3.00004e-05							425	0	0.00993925
					426	0	5.19777e-05							426	0	3.00004e-05							426	0	0.00993925
					427	0	5.22174e-05							427	0	3.00004e-05							427	0	0.00993925
					428	0	5.22174e-05							428	0	3.00004e-05							428	0	0.00993925
					429	0	5.22197e-05							429	0	3.00004e-05							429	0	0.00993925
					430	0	5.23113e-05							430	0	3.00004e-05							430	0	0.00993925
					431	0	5.24944e-05							431	0	3.00004e-05							431	0	0.00993925
					432	0	5.26045e-05							432	0	3.00004e-05							432	0	0.00993925
					433	0	5.30987e-05							433	0	3.00004e-05							433	0	0.00993925
					434	0	5.33268e-05							434	0	3.00004e-05							434	0	0.00993925
					435	0	5.35042e-05							435	0	3.00004e-05							435	0	0.00993925
					436	0	5.38545e-05							436	0	3.00004e-05							436	0	0.00993925
					437	0	5.38964e-05							437	0	3.00004e-05							437	0	0.00993925
					438	0	5.42128e-05							438	0	3.00004e-05							438	0	0.00993925
					439	0	5.42735e-05							439	0	3.00004e-05							439	0	0.00993925
					440	0	5.52164e-05							440	0	3.00004e-05							440	0	0.00993925
					441	0	5.52232e-05							441	0	3.00004e-05							441	0	0.00993925
					442	0	5.52494e-05							442	0	3.00004e-05							442	0	0.00993925
					443	0	5.52494e-05							443	0	3.00004e-05							443	0	0.00993925
					444	0	5.55036e-05							444	0	3.00004e-05							444	0	0.00993925
					445	0	5.56665e-05							445	0	3.00004e-05							445	0	0.00993925
					446	0	5.57793e-05							446	0	3.00004e-05							446	0	0.00993925
					447	0	5.59554e-05							447	0	3.00004e-05							447	0	0.00993925
					448	0	5.62367e-05							448	0	3.00004e-05							448	0	0.00993925
					449	0	5.67856e-05							449	0	3.00004e-05							449	0	0.00993925
					450	0	5.67856e-05							450	0	3.00004e-05							450	0	0.00993925
					451	0	5.70224e-05							451	0	3.00004e-05							451	0	0.00993925
					452	0	5.71446e-05							452	0	3.00004e-05							452	0	0.00993925
					453	0	5.73141e-05							453	0	3.00004e-05							453	0	0.00993925
					454	0	5.75743e-05							454	0	3.00004e-05							454	0	0.00993925
					455	0	5.76704e-05							455	0	3.00004e-05							455	0	0.00993925
					456	0	5.76704e-05							456	0	3.00004e-05							456	0	0.00993925
					457	0	5.76704e-05							457	0	3.00004e-05							457	0	0.00993925
					458	0	5.8033e-05							458	0	3.00004e-05							458	0	0.00993925
					459	0	5.86704e-05							459	0	3.00004e-05							459	0	0.00993925
					460	0	5.86704e-05							460	0	3.00004e-05							460	0	0.00993925
					461	0	5.88846e-05							461	0	3.00004e-05							461	0	0.00993925
					462	0	5.90284e-05							462	0	3.00004e-05							462	0	0.00993925
					463	0	5.91743e-05							463	0	3.00004e-05							463	0	0.00993925
					464	0	5.91743e-05							464	0	3.00004e-05							464	0	0.00993925
					465	0	5.91989e-05							465	0	3.00004e-05							465	0	0.00993925
					466	0	5.92644e-05							466	0	3.00004e-05							466	0	0.00993925
					467	0	5.95488e-05							467	0	3.00004e-05							467	0	0.00993925
					468	0	5.95488e-05							468	0	3.00004e-05							468	0	0.00993925
					469	0	5.9679e-05							469	0	3.00004e-05							469	0	0.00993925
					470	0	5.96888e-05							470	0	3.00004e-05							470	0	0.00993925
					471	0	5.96888e-05							471	0	3.00004e-05							471	0	0.00993925
					472	0	5.96888e-05							472	0	3.00004e-05							472	0	0.00993925
					473	0	5.97281e-05							473	0	3.00004e-05							473	0	0.00993925
					474	0	5.98894e-05							474	0	3.00004e-05							474	0	0.00993925
					475	0	6.0128e-05							475	0	3.00004e-05							475	0	0.00993925
					476	0	6.0128e-05							476	0	3.00004e-05							476	0	0.00993925
					477	0	6.03159e-05							477	0	3.00004e-05							477	0	0.00993925
					478	0	6.07261e-05							478	0	3.00004e-05							478	0	0.00993925
					479	0	6.07261e-05							479	0	3.00004e-05							479	0	0.00993925
					480	0	6.07261e-05							480	0	3.00004e-05							480	0	0.00993925
					481	0	6.07261e-05							481	0	3.00004e-05							481	0	0.00993925
					482	0	6.10387e-05							482	0	3.00004e-05							482	0	0.00993925
					483	0	6.13493e-05							483	0	3.00004e-05							483	0	0.00993925
					484	0	6.15001e-05							484	0	3.00004e-05							484	0	0.00993925
					485	0	6.16442e-05							485	0	3.00004e-05							485	0	0.00993925
					486	0	6.16442e-05							486	0	3.00004e-05							486	0	0.00993925
					487	0	6.16442e-05							487	0	3.00004e-05							487	0	0.00993925
					488	0	6.17824e-05							488	0	3.00004e-05							488	0	0.00993925
					489	0	6.20018e-05							489	0	3.00004e-05							489	0	0.00993925
					490	0	6.24014e-05							490	0	3.00004e-05							490	0	0.00993925
					491	0	6.24014e-05							491	0	3.00004e-05							491	0	0.00993925
					492	0	6.26295e-05							492	0	3.00004e-05							492	0	0.00993925
					493	0	6.28583e-05							493	0	3.00004e-05							493	0	0.00993925
					494	0	6.28583e-05							494	0	3.00004e-05							494	0	0.00993925
					495	0	6.28583e-05							495	0	3.00004e-05							495	0	0.00993925
					496	0	6.28583e-05							496	0	3.00004e-05							496	0	0.00993925
					497	0	6.31068e-05							497	0	3.00004e-05							497	0	0.00993925
					498	0	6.31798e-05							498	0	3.00004e-05							498	0	0.00993925
					499	0	6.35816e-05							499	0	3.00004e-05							499	0	0.00993925
					500	0	6.38666e-05							500	0	3.00004e-05							500	0	0.00993925
					501	0	6.39539e-05							501	0	3.00004e-05							501	0	0.00993925
					502	0	6.39799e-05							502	0	3.00004e-05							502	0	0.00993925
					503	0	6.39799e-05							503	0	3.00004e-05							503	0	0.00993925
					504	0	6.39799e-05							504	0	3.00004e-05							504	0	0.00993925
					505	0	6.39799e-05							505	0	3.00004e-05							505	0	0.00993925
					506	0	6.40604e-05							506	0	3.00004e-05							506	0	0.00993925
					507	0	6.44023e-05							507	0	3.00004e-05							507	0	0.00993925
					508	0	6.48025e-05							508	0	3.00004e-05							508	0	0.00993925
					509	0	6.4804e-05							509	0	3.00004e-05							509	0	0.00993925
					510	0	6.50697e-05							510	0	3.00004e-05							510	0	0.00993925
					511	0	6.50697e-05							511	0	3.00004e-05							511	0	0.00993925
					512	0	6.50697e-05							512	0	3.00004e-05							512	0	0.00993925
					513	0	6.50697e-05							513	0	3.00004e-05							513	0	0.00993925
					514	0	6.50697e-05							514	0	3.00004e-05							514	0	0.00993925
					515	0	6.50697e-05							515	0	3.00004e-05							515	0	0.00993925
					516	0	6.57593e-05							516	0	3.00004e-05							516	0	0.00993925
					517	0	6.58432e-05							517	0	3.00004e-05							517	0	0.00993925
					518	0	6.62059e-05							518	0	3.00004e-05							518	0	0.00993925
					519	0	6.62059e-05							519	0	3.00004e-05							519	0	0.00993925
					520	0	6.6418e-05							520	0	3.00004e-05							520	0	0.00993925
					521	0	6.65175e-05							521	0	3.00004e-05							521	0	0.00993925
					522	0	6.65175e-05							522	0	3.00004e-05							522	0	0.00993925
					523	0	6.65175e-05							523	0	3.00004e-05							523	0	0.00993925
					524	0	6.67666e-05							524	0	3.00004e-05							524	0	0.00993925
					525	0	6.70201e-05							525	0	3.00004e-05							525	0	0.00993925
					526	0	6.7363e-05							526	0	3.00004e-05							526	0	0.00993925
					527	0	6.74115e-05							527	0	3.00004e-05							527	0	0.00993925
					528	0	6.74115e-05							528	0	3.00004e-05							528	0	0.00993925
					529	0	6.83308e-05							529	0	3.00004e-05							529	0	0.00993925
					530	0	6.83308e-05							530	0	3.00004e-05							530	0	0.00993925
					531	0	6.83308e-05							531	0	3.00004e-05							531	0	0.00993925
					532	0	6.83308e-05							532	0	3.00004e-05							532	0	0.00993925
					533	0	6.83308e-05							533	0	3.00004e-05							533	0	0.00993925
					534	0	6.85412e-05							534	0	3.00004e-05							534	0	0.00993925
					535	0	6.85412e-05							535	0	3.00004e-05							535	0	0.00993925
					536	0	6.86101e-05							536	0	3.00004e-05							536	0	0.00993925
					537	0	6.90529e-05							537	0	3.00004e-05							537	0	0.00993925
					538	0	6.92762e-05							538	0	3.00004e-05							538	0	0.00993925
					539	0	6.9614e-05							539	0	3.00004e-05							539	0	0.00993925
					540	0	6.97409e-05							540	0	3.00004e-05							540	0	0.00993925
					541	0	6.97409e-05							541	0	3.00004e-05							541	0	0.00993925
					542	0	7.00599e-05							542	0	3.00004e-05							542	0	0.00993925
					543	0	7.03129e-05							543	0	3.00004e-05							543	0	0.00993925
					544	0	7.08196e-05							544	0	3.00004e-05							544	0	0.00993925
					545	0	7.09625e-05							545	0	3.00004e-05							545	0	0.00993925
					546	0	7.097e-05							546	0	3.00004e-05							546	0	0.00993925
					547	0	7.16296e-05							547	0	3.00004e-05							547	0	0.00993925
					548	0	7.17693e-05							548	0	3.00004e-05							548	0	0.00993925
					549	0	7.20955e-05							549	0	3.00004e-05							549	0	0.00993925
					550	0	7.20957e-05							550	0	3.00004e-05							550	0	0.00993925
					551	0	7.24794e-05							551	0	3.00004e-05							551	0	0.00993925
					552	0	7.29496e-05							552	0	3.00004e-05							552	0	0.00993925
					553	0	7.33352e-05							553	0	3.00004e-05							553	0	0.00993925
					554	0	7.33352e-05							554	0	3.00004e-05							554	0	0.00993925
					555	0	7.33352e-05							555	0	3.00004e-05							555	0	0.00993925
					556	0	7.36437e-05							556	0	3.00004e-05							556	0	0.00993925
					557	0	7.4247e-05							557	0	3.00004e-05							557	0	0.00993925
					558	0	7.44613e-05							558	0	3.00004e-05							558	0	0.00993925
					559	0	7.46039e-05							559	0	3.00004e-05							559	0	0.00993925
					560	0	7.47621e-05							560	0	3.00004e-05							560	0	0.00993925
					561	0	7.55438e-05							561	0	3.00004e-05							561	0	0.00993925
					562	0	7.66962e-05							562	0	3.00004e-05							562	0	0.00993925
					563	0	7.66962e-05							563	0	3.00004e-05							563	0	0.00993925
					564	0	7.66962e-05							564	0	3.00004e-05							564	0	0.00993925
					565	0	7.66962e-05							565	0	3.00004e-05							565	0	0.00993925
					566	0	7.7191e-05							566	0	3.00004e-05							566	0	0.00993925
					567	0	7.74111e-05							567	0	3.00004e-05							567	0	0.00993925
					568	0	7.74111e-05							568	0	3.00004e-05							568	0	0.00993925
					569	0	7.79381e-05							569	0	3.00004e-05							569	0	0.00993925
					570	0	7.83919e-05							570	0	3.00004e-05							570	0	0.00993925
					571	0	7.85067e-05							571	0	3.00004e-05							571	0	0.00993925
					572	0	7.87715e-05							572	0	3.00004e-05							572	0	0.00993925
					573	0	7.87733e-05							573	0	3.00004e-05							573	0	0.00993925
					574	0	7.91025e-05							574	0	3.00004e-05							574	0	0.00993925
					575	0	7.91025e-05							575	0	3.00004e-05							575	0	0.00993925
					576	0	7.91025e-05							576	0	3.00004e-05							576	0	0.00993925
					577	0	7.91025e-05							577	0	3.00004e-05							577	0	0.00993925
					578	0	7.91302e-05							578	0	3.00004e-05							578	0	0.00993925
					579	0	7.9177e-05							579	0	3.00004e-05							579	0	0.00993925
					580	0	7.92238e-05							580	0	3.00004e-05							580	0	0.00993925
					581	0	7.95039e-05							581	0	3.00004e-05							581	0	0.00993925
					582	0	7.96248e-05							582	0	3.00004e-05							582	0	0.00993925
					583	0	8.01565e-05							583	0	3.15179e-05							583	0	0.00993925
					584	0	8.01565e-05							584	0	3.15179e-05							584	0	0.00993925
					585	0	8.02149e-05							585	0	3.15179e-05							585	0	0.00993925
					586	0	8.03102e-05							586	0	3.15179e-05							586	0	0.00993925
					587	0	8.09766e-05							587	0	3.15179e-05							587	0	0.00993925
					588	0	8.09766e-05							588	0	3.15179e-05							588	0	0.00993925
					589	0	8.16515e-05							589	0	3.15179e-05							589	0	0.00993925
					590	0	8.17829e-05							590	0	3.15179e-05							590	0	0.00993925
					591	0	8.18331e-05							591	0	3.15179e-05							591	0	0.00993925
					592	0	8.26171e-05							592	0	3.15179e-05							592	0	0.00993925
					593	0	8.3438e-05							593	0	3.15179e-05							593	0	0.00993925
					594	0	8.43566e-05							594	0	3.15179e-05							594	0	0.00993925
					595	0	8.44618e-05							595	0	3.15179e-05							595	0	0.00993925
					596	0	8.46113e-05							596	0	3.15179e-05							596	0	0.00993925
					597	0	8.46465e-05							597	0	3.15179e-05							597	0	0.00993925
					598	0	8.49349e-05							598	0	3.15179e-05							598	0	0.00993925
					599	0	8.50775e-05							599	0	3.15179e-05							599	0	0.00993925
					600	0	8.5763e-05							600	0	3.15179e-05							600	0	0.00993925
					601	0	8.5763e-05							601	0	3.15179e-05							601	0	0.00993925
					602	0	8.58044e-05							602	0	3.15179e-05							602	0	0.00993925
					603	0	8.59485e-05							603	0	3.15179e-05							603	0	0.00993925
					604	0	8.6408e-05							604	0	3.15179e-05							604	0	0.00993925
					605	0	8.67819e-05							605	0	3.15179e-05							605	0	0.00993925
					606	0	8.72154e-05							606	0	3.25605e-05							606	0	0.00993925
					607	0	8.74191e-05							607	0	3.74118e-05							607	0	0.00993925
					608	0	8.75261e-05							608	0	3.74118e-05							608	0	0.00993925
					609	0	8.75288e-05							609	0	4.06561e-05							609	0	0.00993925
					610	0	8.77614e-05							610	0	4.06561e-05							610	0	0.00993925
					611	0	8.78873e-05							611	0	4.06561e-05							611	0	0.00993925
					612	0	8.81099e-05							612	0	4.06561e-05							612	0	0.00993925
					613	0	8.82803e-05							613	0	4.06561e-05							613	0	0.00993925
					614	0	8.8568e-05							614	0	4.06561e-05							614	0	0.00993925
					615	0	8.87111e-05							615	0	4.06561e-05							615	0	0.00993925
					616	0	8.87148e-05							616	0	4.06561e-05							616	0	0.00993925
					617	0	8.87266e-05							617	0	4.06561e-05							617	0	0.00993925
					618	0	8.90014e-05							618	0	4.06561e-05							618	0	0.00993925
					619	0	8.90098e-05							619	0	4.06561e-05							619	0	0.00993925
					620	0	8.91303e-05							620	0	4.06561e-05							620	0	0.00993925
					621	0	8.91303e-05							621	0	4.06561e-05							621	0	0.00993925
					622	0	8.91303e-05							622	0	4.06561e-05							622	0	0.00993925
					623	0	8.91303e-05							623	0	4.06561e-05							623	0	0.00993925
					624	0	8.91484e-05							624	0	5.34701e-05							624	0	0.00993925
					625	0	8.92471e-05							625	0	5.34701e-05							625	0	0.00993925
					626	0	8.93833e-05							626	0	5.34701e-05							626	0	0.00993925
					627	0	8.93833e-05							627	0	5.3638e-05							627	0	0.00993925
					628	0	8.93833e-05							628	0	5.3638e-05							628	0	0.00993925
					629	0	8.95157e-05							629	0	5.3638e-05							629	0	0.00993925
					630	0	8.95157e-05							630	0	5.3638e-05							630	0	0.00993925
					631	0	8.97919e-05							631	0	5.3638e-05							631	0	0.00993925
					632	0	8.97919e-05							632	0	5.3638e-05							632	0	0.00993925
					633	0	8.98005e-05							633	0	5.3638e-05							633	0	0.00993925
					634	0	8.98863e-05							634	0	5.3638e-05							634	0	0.00993925
					635	0	9.01753e-05							635	0	5.3638e-05							635	0	0.00993925
					636	0	9.02126e-05							636	0	5.3638e-05							636	0	0.00993925
					637	0	9.02347e-05							637	0	5.3638e-05							637	0	0.00993925
					638	0	9.02347e-05							638	0	5.3638e-05							638	0	0.00993925
					639	0	9.02478e-05							639	0	5.3638e-05							639	0	0.00993925
					640	0	9.0272e-05							640	0	5.3638e-05							640	0	0.00993925
					641	0	9.03189e-05							641	0	5.3638e-05							641	0	0.00993925
					642	0	9.04016e-05							642	0	5.3638e-05							642	0	0.00993925
					643	0	9.05485e-05							643	0	5.3638e-05							643	0	0.00993925
					644	0	9.07109e-05							644	0	5.3638e-05							644	0	0.00993925
					645	0	9.09372e-05							645	0	5.3638e-05							645	0	0.00993925
					646	0	9.12196e-05							646	0	5.3638e-05							646	0	0.00993925
					647	0	9.12196e-05							647	0	5.3638e-05							647	0	0.00993925
					648	0	9.12462e-05							648	0	5.3638e-05							648	0	0.00993925
					649	0	9.12993e-05							649	0	5.3638e-05							649	0	0.00993925
					650	0	9.13963e-05							650	0	5.3638e-05							650	0	0.00993925
					651	0	9.13963e-05							651	0	5.3638e-05							651	0	0.00993925
					652	0	9.15765e-05							652	0	5.3638e-05							652	1	0.00993925
					653	0	9.15765e-05							653	0	5.3638e-05							653	0	0.00993925
					654	0	9.17601e-05							654	0	5.3638e-05							654	0	0.00993925
					655	0	9.19473e-05							655	0	5.3638e-05							655	0	0.00993925
					656	0	9.21633e-05							656	0	5.3638e-05							656	0	0.00993925
					657	0	9.2436e-05							657	0	5.3638e-05							657	0	0.00993925
					658	0	9.2436e-05							658	0	5.3638e-05							658	0	0.00993925
					659	0	9.29655e-05							659	0	5.3638e-05							659	0	0.00993925
					660	0	9.29655e-05							660	0	5.3638e-05							660	0	0.00993925
					661	0	9.32725e-05							661	0	5.3638e-05							661	0	0.00993925
					662	0	9.33745e-05							662	0	5.3638e-05							662	0	0.00993925
					663	0	9.368e-05							663	0	5.3638e-05							663	0	0.00993925
					664	0	9.37315e-05							664	0	5.3638e-05							664	0	0.00993925
					665	0	9.38758e-05							665	0	5.3638e-05							665	0	0.00993925
					666	0	9.43914e-05							666	0	5.3638e-05							666	0	0.00993925
					667	0	9.50464e-05							667	0	5.3638e-05							667	0	0.00993925
					668	0	9.53656e-05							668	0	5.3638e-05							668	0	0.00993925
					669	0	9.57301e-05							669	0	5.3638e-05							669	0	0.00993925
					670	0	9.5908e-05							670	0	5.3638e-05							670	0	0.00993925
					671	0	9.61657e-05							671	0	5.3638e-05							671	0	0.00993925
					672	0	9.67919e-05							672	0	5.3638e-05							672	0	0.00993925
					673	0	9.75157e-05							673	0	5.3638e-05							673	0	0.00993925
					674	0	9.75994e-05							674	0	5.3638e-05							674	0	0.00993925
					675	0	9.91932e-05							675	0	5.3638e-05							675	0	0.00993925
					676	0	9.97532e-05							676	0	5.3638e-05							676	0	0.00993925
					677	0	0.000100015							677	0	5.3638e-05							677	0	0.00993925
					678	0	0.000100431							678	0	5.3638e-05							678	0	0.00993925
					679	0	0.000100698							679	0	5.3638e-05							679	0	0.00993925
					680	0	0.000102414							680	0	5.3638e-05							680	0	0.00993925
					681	0	0.000102414							681	0	5.3638e-05							681	0	0.00993925
					682	0	0.000102658							682	0	5.3638e-05							682	0	0.00993925
					683	0	0.000103315							683	0	5.3638e-05							683	0	0.00993925
					684	0	0.00010337							684	0	5.3638e-05							684	0	0.00993925
					685	0	0.00010358							685	0	5.3638e-05							685	0	0.00993925
					686	0	0.00010358							686	0	5.3638e-05							686	0	0.00993925
					687	0	0.000103862							687	0	5.3638e-05							687	0	0.00993925
					688	0	0.000104038							688	0	5.3638e-05							688	0	0.00993925
					689	0	0.000104183							689	0	5.3638e-05							689	0	0.00993925
					690	0	0.000104688							690	0	5.3638e-05							690	0	0.00993925
					691	0	0.00010481							691	0	5.3638e-05							691	0	0.00993925
					692	0	0.000105176							692	0	5.3638e-05							692	0	0.00993925
					693	0	0.00010519							693	0	5.3638e-05							693	0	0.00993925
					694	0	0.000105556							694	0	5.3638e-05							694	0	0.00993925
					695	0	0.000105814							695	0	5.3638e-05							695	0	0.00993925
					696	0	0.00010616							696	0	5.3638e-05							696	0	0.00993925
					697	0	0.000107768							697	0	5.3638e-05							697	0	0.00993925
					698	0	0.000107768							698	0	5.3638e-05							698	0	0.00993925
					699	0	0.000107768							699	0	5.3638e-05							699	0	0.00993925
					700	0	0.00010783							700	0	5.3638e-05							700	0	0.00993925
					701	0	0.000108236							701	0	5.3638e-05							701	0	0.00993925
					702	0	0.000108378							702	0	5.3638e-05							702	0	0.00993925
					703	0	0.000108417							703	0	5.3638e-05							703	0	0.00993925
					704	0	0.000109054							704	0	5.3638e-05							704	0	0.00993925
					705	0	0.000109221							705	0	5.3638e-05							705	0	0.00993925
					706	0	0.000109724							706	0	5.3638e-05							706	0	0.00993925
					707	0	0.000109724							707	0	5.3638e-05							707	0	0.00993925
					708	0	0.00011012							708	0	5.3638e-05							708	0	0.010553
					709	0	0.000110736							709	0	5.3638e-05							709	0	0.010553
					710	0	0.00011219							710	0	5.3638e-05							710	0	0.010553
					711	0	0.00011276							711	0	5.3638e-05							711	0	0.010553
					712	0	0.00011276							712	0	5.3638e-05							712	0	0.010553
					713	0	0.00011276							713	0	5.3638e-05							713	0	0.010553
					714	0	0.000113192							714	0	5.3638e-05							714	0	0.010553
					715	0	0.000114822							715	0	5.3638e-05							715	0	0.010553
					716	0	0.000114822							716	0	5.3638e-05							716	0	0.010553
					717	0	0.000114822							717	0	5.3638e-05							717	0	0.010553
					718	0	0.000114822							718	0	5.3638e-05							718	0	0.010553
					719	0	0.000115424							719	0	5.3638e-05							719	0	0.010553
					720	0	0.000115766							720	0	5.3638e-05							720	0	0.010553
					721	0	0.00011692							721	0	5.3638e-05							721	0	0.010553
					722	0	0.000117289							722	0	5.3638e-05							722	0	0.010553
					723	0	0.000117458							723	0	5.3638e-05							723	0	0.010553
					724	0	0.00011798							724	0	5.3638e-05							724	0	0.010553
					725	0	0.000118525							725	0	5.3638e-05							725	0	0.010553
					726	0	0.000118886							726	0	5.3638e-05							726	0	0.010553
					727	0	0.000119057							727	0	5.3638e-05							727	0	0.010553
					728	0	0.000120004							728	0	5.3638e-05							728	0	0.010553
					729	0	0.000120078							729	0	5.3638e-05							729	0	0.010553
					730	0	0.000120369							730	0	5.3638e-05							730	0	0.010553
					731	0	0.000120983							731	0	5.3638e-05							731	0	0.010553
					732	0	0.000121225							732	0	5.3638e-05							732	0	0.010553
					733	0	0.000121233							733	0	5.3638e-05							733	0	0.010553
					734	0	0.000121787							734	0	5.3638e-05							734	0	0.010553
					735	0	0.000123867							735	0	5.3638e-05							735	0	0.010553
					736	0	0.00012426							736	0	5.3638e-05							736	0	0.010553
					737	0	0.000124523							737	0	5.3638e-05							737	0	0.010553
					738	0	0.000124821							738	0	5.3638e-05							738	0	0.010553
					739	0	0.000125247							739	0	5.3638e-05							739	0	0.010553
					740	0	0.000125704							740	0	5.3638e-05							740	0	0.010553
					741	0	0.000126032							741	0	5.3638e-05							741	0	0.010553
					742	0	0.000126657							742	0	5.3638e-05							742	0	0.010553
					743	0	0.000127592							743	0	5.3638e-05							743	0	0.010553
					744	0	0.000127636							744	0	5.3638e-05							744	0	0.010553
					745	0	0.00012844							745	0	5.3638e-05							745	0	0.010553
					746	0	0.000128913							746	0	5.3638e-05							746	0	0.010553
					747	0	0.000128956							747	0	5.3638e-05							747	0	0.010553
					748	0	0.000129074							748	0	5.3638e-05							748	0	0.010553
					749	0	0.00012948							749	0	5.3638e-05							749	0	0.010553
					750	0	0.000130112							750	0	5.3638e-05							750	0	0.010553
					751	0	0.000130302							751	0	5.3638e-05							751	0	0.010553
					752	0	0.000130523							752	0	5.3638e-05							752	0	0.010553
					753	0	0.000131384							753	0	5.3638e-05							753	0	0.010553
					754	0	0.000131396							754	0	5.3638e-05							754	0	0.010553
					755	0	0.000131597							755	0	5.3638e-05							755	0	0.010553
					756	0	0.000132054							756	0	5.3638e-05							756	0	0.010553
					757	0	0.000132066							757	0	5.3638e-05							757	0	0.010553
					758	0	0.000132229							758	0	5.3638e-05							758	0	0.010553
					759	0	0.000132716							759	0	5.3638e-05							759	0	0.010553
					760	0	0.000132716							760	0	5.3638e-05							760	0	0.010553
					761	0	0.000132716							761	0	5.3638e-05							761	0	0.010553
					762	0	0.000133187							762	0	5.3638e-05							762	0	0.010553
					763	0	0.000133534							763	0	5.3638e-05							763	0	0.010553
					764	0	0.00013375							764	0	5.3638e-05							764	0	0.010553
					765	0	0.000134354							765	0	5.3638e-05							765	0	0.010553
					766	0	0.000134683							766	0	5.3638e-05							766	0	0.010553
					767	0	0.000134854							767	0	5.3638e-05							767	0	0.010553
					768	0	0.000135461							768	0	5.3638e-05							768	0	0.010553
					769	0	0.000135757							769	0	5.3638e-05							769	0	0.010553
					770	0	0.000138014							770	0	5.3638e-05							770	0	0.010553
					771	0	0.000138313							771	0	5.3638e-05							771	0	0.010553
					772	0	0.000138933							772	0	5.3638e-05							772	0	0.010553
					773	0	0.000139058							773	0	5.3638e-05							773	0	0.010553
					774	0	0.000139331							774	0	5.3638e-05							774	0	0.010553
					775	0	0.000139726							775	0	5.3638e-05							775	0	0.010553
					776	0	0.000139758							776	0	5.3638e-05							776	0	0.010553
					777	0	0.000139857							777	0	5.3638e-05							777	0	0.010553
					778	0	0.000139857							778	0	5.3638e-05							778	0	0.010553
					779	0	0.000140111							779	0	5.3638e-05							779	0	0.010553
					780	0	0.000140111							780	0	5.3638e-05							780	0	0.010553
					781	0	0.000140111							781	0	5.3638e-05							781	0	0.010553
					782	0	0.000140111							782	0	5.3638e-05							782	0	0.010553
					783	0	0.000140335							783	0	5.3638e-05							783	0	0.010553
					784	0	0.00014078							784	0	5.3638e-05							784	0	0.010553
					785	0	0.000141457							785	0	5.3638e-05							785	0	0.010553
					786	0	0.000141491							786	0	5.3638e-05							786	0	0.010553
					787	0	0.000143702							787	0	5.3638e-05							787	0	0.010553
					788	0	0.000143702							788	0	5.3638e-05							788	0	0.010553
					789	0	0.000144792							789	0	5.3638e-05							789	0	0.010553
					790	0	0.000145098							790	0	5.3638e-05							790	0	0.010553
					791	0	0.000145261							791	0	5.3638e-05							791	0	0.010553
					792	0	0.000145314							792	0	5.3638e-05							792	0	0.010553
					793	0	0.000145707							793	0	5.3638e-05							793	0	0.010553
					794	0	0.000145707							794	0	5.3638e-05							794	0	0.010553
					795	0	0.000145707							795	0	5.3638e-05							795	0	0.010553
					796	0	0.000145739							796	0	5.3638e-05							796	0	0.010553
					797	0	0.000145787							797	0	5.3638e-05							797	0	0.010553
					798	0	0.00014674							798	0	5.3638e-05							798	0	0.010553
					799	0	0.00014746							799	0	5.3638e-05							799	0	0.010553
					800	0	0.00014764							800	0	5.3638e-05							800	0	0.010553
					801	0	0.000147905							801	0	5.3638e-05							801	0	0.010553
					802	0	0.000147905							802	0	5.3638e-05							802	0	0.010553
					803	0	0.000147905							803	0	5.3638e-05							803	0	0.010553
					804	0	0.00014976							804	0	5.3638e-05							804	0	0.010553
					805	0	0.000149858							805	0	5.3638e-05							805	0	0.010553
					806	0	0.000150032							806	0	5.3638e-05							806	0	0.010553
					807	0	0.000150618							807	0	5.3638e-05							807	0	0.010553
					808	0	0.000150632							808	0	5.3638e-05							808	0	0.010553
					809	0	0.000151253							809	0	5.3638e-05							809	0	0.010553
					810	0	0.000151361							810	0	5.3638e-05							810	0	0.010553
					811	0	0.000151473							811	0	5.3638e-05							811	0	0.010553
					812	0	0.000151655							812	0	5.91801e-05							812	0	0.010553
					813	0	0.000152075							813	0	6.10619e-05							813	0	0.010553
					814	0	0.000152422							814	0	6.10619e-05							814	0	0.010553
					815	0	0.000153333							815	0	6.10619e-05							815	0	0.010553
					816	0	0.000153333							816	0	6.10619e-05							816	0	0.010553
					817	0	0.000153492							817	0	6.10619e-05							817	0	0.010553
					818	0	0.000153699							818	0	6.10619e-05							818	0	0.010553
					819	0	0.000154322							819	0	6.10619e-05							819	0	0.010553
					820	0	0.000154322							820	0	6.30532e-05							820	0	0.010553
					821	0	0.000154322							821	0	6.86512e-05							821	0	0.010553
					822	0	0.000154322							822	0	6.86512e-05							822	0	0.010553
					823	0	0.00015449							823	0	6.86512e-05							823	0	0.010553
					824	0	0.000154643							824	0	6.86512e-05							824	0	0.010553
					825	0	0.000155142							825	0	6.86512e-05							825	0	0.010553
					826	0	0.000155193							826	0	6.86512e-05							826	0	0.010553
					827	0	0.000155648							827	0	6.86512e-05							827	0	0.010553
					828	0	0.000156482							828	0	6.86512e-05							828	0	0.010553
					829	0	0.000156633							829	0	6.86512e-05							829	0	0.010553
					830	0	0.000156796							830	0	6.86512e-05							830	0	0.010553
					831	0	0.000157362							831	0	6.86512e-05							831	0	0.010553
					832	0	0.000157381							832	0	6.86512e-05							832	0	0.010553
					833	0	0.000157427							833	0	6.86512e-05							833	0	0.010553
					834	0	0.000157461							834	0	6.86512e-05							834	0	0.010553
					835	0	0.000157966							835	0	6.86512e-05							835	0	0.010553
					836	0	0.000158742							836	0	6.86512e-05							836	0	0.010553
					837	0	0.000158905							837	0	6.86512e-05							837	0	0.010553
					838	0	0.000158951							838	0	6.86512e-05							838	1	0.010553
					839	0	0.000159012							839	0	6.86512e-05							839	0	0.010553
					840	0	0.000159012							840	0	6.86512e-05							840	0	0.010553
					841	0	0.000159012							841	0	6.86512e-05							841	0	0.010553
					842	0	0.000159012							842	0	6.86512e-05							842	0	0.010553
					843	0	0.000159226							843	0	6.86512e-05							843	0	0.010553
					844	0	0.000159311							844	0	6.86512e-05							844	0	0.010553
					845	0	0.000159758							845	0	6.86512e-05							845	0	0.010553
					846	0	0.000159833							846	0	7.80499e-05							846	0	0.010553
					847	0	0.00016146							847	0	7.80499e-05							847	0	0.010553
					848	0	0.00016146							848	0	7.80499e-05							848	0	0.010553
					849	0	0.00016146							849	0	7.80499e-05							849	0	0.010553
					850	0	0.000161671							850	0	7.80499e-05							850	0	0.010553
					851	0	0.000162119							851	0	7.80499e-05							851	0	0.010553
					852	0	0.000163289							852	0	7.80499e-05							852	0	0.010553
					853	0	0.000163979							853	0	7.80499e-05							853	0	0.010553
					854	0	0.000164743							854	0	7.80499e-05							854	0	0.010553
					855	0	0.000164945							855	0	7.80499e-05							855	0	0.010553
					856	0	0.000166307							856	0	7.80499e-05							856	0	0.010553
					857	0	0.000166307							857	0	7.80499e-05							857	0	0.010553
					858	0	0.000166411							858	0	7.80499e-05							858	0	0.010553
					859	0	0.000166573							859	0	7.80499e-05							859	0	0.010553
					860	0	0.000166573							860	0	7.80499e-05							860	0	0.010553
					861	0	0.000166573							861	0	7.80499e-05							861	0	0.010553
					862	0	0.000167053							862	0	7.80499e-05							862	0	0.010553
					863	0	0.000167748							863	0	7.80499e-05							863	0	0.010553
					864	0	0.000168807							864	0	7.80499e-05							864	0	0.010553
					865	0	0.00016884							865	0	7.80499e-05							865	0	0.010553
					866	0	0.000169242							866	0	7.80499e-05							866	0	0.010553
					867	0	0.000169726							867	0	7.80499e-05							867	0	0.010553
					868	0	0.000170782							868	0	7.80499e-05							868	0	0.010553
					869	0	0.00017091							869	0	7.80499e-05							869	0	0.010553
					870	0	0.000172933							870	0	8.99915e-05							870	0	0.010553
					871	0	0.000172981							871	0	8.99915e-05							871	0	0.010553
					872	0	0.000173124							872	0	8.99915e-05							872	0	0.010553
					873	0	0.00017373							873	0	8.99915e-05							873	0	0.010553
					874	0	0.000176445							874	0	8.99915e-05							874	0	0.010553
					875	0	0.00017689							875	0	8.99915e-05							875	0	0.010553
					876	0	0.000177005							876	0	8.99915e-05							876	0	0.010553
					877	0	0.000178252							877	0	0.000101976							877	0	0.010553
					878	0	0.000178648							878	0	0.00010946							878	0	0.010553
					879	0	0.000178856							879	0	0.00010946							879	0	0.010553
					880	0	0.000180108							880	0	0.00011507							880	0	0.010553
					881	0	0.000180731							881	0	0.000124647							881	0	0.010553
					882	0	0.000180731							882	0	0.000125088							882	0	0.010553
					883	0	0.000180731							883	0	0.000125088							883	0	0.010553
					884	0	0.00018096							884	0	0.000125088							884	0	0.010553
					885	0	0.00018096							885	0	0.000125088							885	0	0.010553
					886	0	0.000181594							886	0	0.000125088							886	0	0.010553
					887	0	0.000183077							887	0	0.000125088							887	0	0.010553
					888	0	0.000184126							888	0	0.000125088							888	0	0.010553
					889	0	0.000185048							889	0	0.000125088							889	0	0.010553
					890	0	0.00018525							890	0	0.000125088							890	0	0.010553
					891	0	0.000185259							891	0	0.000125088							891	0	0.010553
					892	0	0.00018527							892	0	0.000125088							892	0	0.010553
					893	0	0.000185766							893	0	0.000125088							893	0	0.010553
					894	0	0.000186151							894	0	0.000125088							894	0	0.010553
					895	0	0.000186256							895	0	0.000125088							895	0	0.010553
					896	0	0.000186847							896	0	0.000125088							896	0	0.010553
					897	0	0.00018694							897	0	0.000125088							897	0	0.010553
					898	0	0.000187001							898	0	0.000125088							898	1	0.010553
					899	0	0.000187001							899	0	0.000125088							899	0	0.010553
					900	0	0.000187001							900	0	0.000125088							900	0	0.010553
					901	0	0.000188664							901	0	0.000125088							901	0	0.010553
					902	0	0.000189839							902	0	0.000125088							902	0	0.010553
					903	0	0.000190643							903	0	0.000125088							903	0	0.010553
					904	0	0.000191534							904	0	0.000125088							904	0	0.010553
					905	0	0.000191711							905	0	0.000125088							905	0	0.010553
					906	0	0.000192353							906	0	0.000125088							906	0	0.010553
					907	0	0.000192551							907	0	0.000125088							907	0	0.010553
					908	0	0.0001932							908	0	0.000125088							908	0	0.010553
					909	0	0.000193652							909	0	0.000125088							909	0	0.010553
					910	0	0.000194193							910	0	0.000125088							910	0	0.010553
					911	0	0.000194763							911	0	0.000125088							911	0	0.010553
					912	0	0.000195334							912	0	0.000125088							912	0	0.010553
					913	0	0.000196603							913	0	0.000125088							913	0	0.010553
					914	0	0.000197129							914	0	0.000125088							914	0	0.010553
					915	0	0.000197785							915	0	0.000125088							915	0	0.010553
					916	0	0.000197844							916	0	0.000125088							916	0	0.010553
					917	0	0.000198193							917	0	0.000125088							917	0	0.010553
					918	0	0.000198456							918	0	0.000125088							918	0	0.010553
					919	0	0.000198635							919	0	0.000125088							919	0	0.010553
					920	0	0.00019916							920	0	0.000125088							920	0	0.010553
					921	0	0.000199986							921	0	0.000125088							921	0	0.010553
					922	0	0.000199986							922	0	0.000125088							922	0	0.010553
					923	0	0.000200913							923	0	0.000125088							923	0	0.010553
					924	0	0.000200913							924	0	0.000125088							924	0	0.010553
					925	0	0.000201365							925	0	0.000125088							925	0	0.010553
					926	0	0.000202076							926	0	0.000125088							926	0	0.010553
					927	0	0.000202076							927	0	0.000125088							927	0	0.010553
					928	0	0.000202882							928	0	0.000125088							928	0	0.010553
					929	0	0.000203462							929	0	0.000125088							929	0	0.010553
					930	0	0.000203486							930	0	0.000125088							930	0	0.010553
					931	0	0.000204077							931	0	0.000125088							931	0	0.010553
					932	0	0.000204077							932	0	0.000125088							932	0	0.010553
					933	0	0.000204077							933	0	0.000125088							933	0	0.010553
					934	0	0.000204077							934	0	0.000125088							934	0	0.010553
					935	0	0.000204077							935	0	0.000125088							935	0	0.010553
					936	0	0.000204725							936	0	0.000125088							936	0	0.010553
					937	0	0.000204725							937	0	0.000125088							937	0	0.010553
					938	0	0.000204725							938	0	0.000125088							938	0	0.010553
					939	0	0.000204922							939	0	0.000125088							939	0	0.010553
					940	0	0.000205							940	0	0.000125088							940	0	0.010553
					941	0	0.000205976							941	0	0.000125088							941	0	0.010553
					942	0	0.000206117							942	0	0.000125088							942	0	0.010553
					943	0	0.000206227							943	0	0.000125088							943	0	0.010553
					944	0	0.000206469							944	0	0.000125088							944	0	0.010553
					945	0	0.000206485							945	0	0.000125088							945	0	0.010553
					946	0	0.000206535							946	0	0.000125088							946	0	0.010553
					947	0	0.00020686							947	0	0.000125088							947	0	0.010553
					948	0	0.00020686							948	0	0.000125088							948	0	0.010553
					949	0	0.00020686							949	0	0.000125088							949	0	0.010553
					950	0	0.00020686							950	0	0.000125088							950	0	0.010553
					951	0	0.00020686							951	0	0.000125088							951	0	0.010553
					952	0	0.000207243							952	0	0.000125088							952	0	0.010553
					953	0	0.000207243							953	0	0.000125088							953	0	0.010553
					954	0	0.000207634							954	0	0.000125088							954	0	0.010553
					955	0	0.000208434							955	0	0.000125088							955	0	0.010553
					956	0	0.000208437							956	0	0.000125088							956	0	0.010553
					957	0	0.00020885							957	0	0.000125088							957	0	0.010553
					958	0	0.00020927							958	0	0.000125088							958	0	0.010553
					959	0	0.00020927							959	0	0.000125088							959	0	0.010553
					960	0	0.000209471							960	0	0.000125088							960	0	0.010553
					961	0	0.000209698							961	0	0.000125088							961	0	0.010553
					962	0	0.000209698							962	0	0.000125088							962	0	0.010553
					963	0	0.000209698							963	0	0.000125088							963	0	0.010553
					964	0	0.000209698							964	0	0.000125088							964	0	0.010553
					965	0	0.000210132							965	0	0.000125088							965	0	0.010553
					966	0	0.000210132							966	0	0.000125088							966	0	0.010553
					967	0	0.000210798							967	0	0.000125088							967	0	0.010553
					968	0	0.000212071							968	0	0.000125088							968	0	0.010553
					969	0	0.000213042							969	0	0.000125088							969	0	0.010553
					970	0	0.00021544							970	0	0.000125088							970	0	0.010553
					971	0	0.000215864							971	0	0.000125088							971	0	0.010553
					972	0	0.00021644							972	0	0.000125088							972	0	0.010553
					973	0	0.000217206							973	0	0.000125088							973	0	0.010553
					974	0	0.000217345							974	0	0.000125088							974	0	0.010553
					975	0	0.000218513							975	0	0.000125088							975	0	0.010553
					976	0	0.000219758							976	0	0.000125088							976	0	0.010553
					977	0	0.000220459							977	0	0.000125088							977	0	0.010553
					978	0	0.000220556							978	0	0.000125088							978	0	0.010553
					979	0	0.000220644							979	0	0.000125088							979	0	0.010553
					980	0	0.000221024							980	0	0.000125088							980	0	0.010553
					981	0	0.000224944							981	0	0.000125088							981	0	0.010553
					982	0	0.000225964							982	0	0.000125088							982	0	0.010553
					983	0	0.000226095							983	0	0.000125088							983	0	0.010553
					984	0	0.000228748							984	0	0.000125088							984	0	0.010553
					985	0	0.000229773							985	0	0.000125088							985	0	0.010553
					986	0	0.000230176							986	0	0.000125088							986	0	0.010553
					987	0	0.000230305							987	0	0.000125088							987	0	0.010553
					988	0	0.00023071							988	0	0.000125088							988	0	0.010553
					989	0	0.000231589							989	0	0.000125088							989	0	0.010553
					990	0	0.00023401							990	0	0.000125088							990	0	0.010553
					991	0	0.000234082							991	0	0.000125088							991	0	0.010553
					992	0	0.000234565							992	0	0.000125088							992	0	0.010553
					993	0	0.000235178							993	0	0.000125088							993	0	0.010553
					994	0	0.000236192							994	0	0.000125088							994	0	0.010553
					995	0	0.000236388							995	0	0.000125088							995	0	0.010553
					996	0	0.000236994							996	0	0.000125088							996	0	0.010553
					997	0	0.000237103							997	0	0.000125088							997	0	0.010553
					998	0	0.000237607							998	0	0.000125088							998	0	0.010553
					999	0	0.000238569							999	0	0.000125088							999	0	0.010553
					1000	0	0.000239283							1000	0	0.000125088							1000	0	0.010553
					1001	0	0.000239507							1001	0	0.000125088							1001	0	0.010553
					1002	0	0.000241091							1002	0	0.000125088							1002	0	0.010553
					1003	0	0.000241947							1003	0	0.000125088							1003	0	0.010553
					1004	0	0.000242578							1004	0	0.000125088							1004	0	0.010553
					1005	0	0.000243998							1005	0	0.000125088							1005	0	0.010553
					1006	0	0.000244252							1006	0	0.000125088							1006	0	0.010553
					1007	0	0.000244531							1007	0	0.000125088							1007	0	0.010553
					1008	0	0.000245479							1008	0	0.000125088							1008	0	0.010553
					1009	0	0.000245985							1009	0	0.000125088							1009	0	0.010553
					1010	0	0.000246066							1010	0	0.000125088							1010	0	0.010553
					1011	0	0.000246162							1011	0	0.000125088							1011	0	0.010553
					1012	0	0.000246956							1012	0	0.000125088							1012	0	0.010553
					1013	0	0.000247021							1013	0	0.000125088							1013	0	0.010553
					1014	0	0.00024789							1014	0	0.000125088							1014	0	0.010553
					1015	0	0.000248418							1015	0	0.000125088							1015	0	0.010553
					1016	0	0.000248557							1016	0	0.000125088							1016	0	0.010553
					1017	0	0.000248561							1017	0	0.000125088							1017	0	0.010553
					1018	0	0.000249183							1018	0	0.000125088							1018	0	0.010553
					1019	0	0.000249956							1019	0	0.000125088							1019	0	0.010553
					1020	0	0.000252185							1020	0	0.000125088							1020	0	0.010553
					1021	0	0.000252429							1021	0	0.000125088							1021	0	0.010553
					1022	0	0.000253995							1022	0	0.000125088							1022	0	0.010553
					1023	0	0.000253995							1023	0	0.000125088							1023	0	0.010553
					1024	0	0.000255659							1024	0	0.000125088							1024	0	0.010553
					1025	0	0.000256482							1025	0	0.000125088							1025	0	0.010553
					1026	0	0.000257299							1026	0	0.000125088							1026	0	0.010553
					1027	0	0.000258513							1027	0	0.000125088							1027	0	0.010553
					1028	0	0.000259697							1028	0	0.000125088							1028	0	0.010553
					1029	0	0.000260737							1029	0	0.000125088							1029	0	0.010553
					1030	0	0.00026115							1030	0	0.000125088							1030	0	0.010553
					1031	0	0.00026166							1031	0	0.000125088							1031	0	0.010553
					1032	0	0.000263047							1032	0	0.000125088							1032	0	0.010553
					1033	0	0.000263047							1033	0	0.000125088							1033	0	0.010553
					1034	0	0.000263274							1034	0	0.000125088							1034	0	0.010553
					1035	0	0.000263675							1035	0	0.000125088							1035	0	0.010553
					1036	0	0.000263675							1036	0	0.000125088							1036	0	0.010553
					1037	0	0.000263675							1037	0	0.000125088							1037	0	0.010553
					1038	0	0.000264355							1038	0	0.000125088							1038	0	0.010553
					1039	0	0.000266013							1039	0	0.000125088							1039	0	0.010553
					1040	0	0.00026814							1040	0	0.000125088							1040	0	0.010553
					1041	0	0.000269057							1041	0	0.000125088							1041	0	0.010553
					1042	0	0.000269195							1042	0	0.000126757							1042	0	0.010553
					1043	0	0.000270096							1043	0	0.000139448							1043	0	0.010553
					1044	0	0.000271013							1044	0	0.000139448							1044	0	0.010553
					1045	0	0.000271486							1045	0	0.000139448							1045	0	0.0109266
					1046	0	0.000272663							1046	0	0.000139448							1046	0	0.0109266
					1047	0	0.000272731							1047	0	0.000144435							1047	0	0.0109266
					1048	0	0.000272959							1048	0	0.000144435							1048	0	0.0109266
					1049	0	0.000272959							1049	0	0.000157778							1049	0	0.0109266
					1050	0	0.000273839							1050	0	0.000157778							1050	0	0.0109266
					1051	0	0.000274167							1051	0	0.000165054							1051	0	0.0109266
					1052	0	0.000275234							1052	0	0.000165054							1052	0	0.0109266
					1053	0	0.00027549							1053	0	0.000165054							1053	0	0.0109266
					1054	0	0.000276971							1054	0	0.000165054							1054	0	0.0109266
					1055	0	0.00027772							1055	0	0.000165054							1055	0	0.0109266
					1056	0	0.000278906							1056	0	0.000165054							1056	0	0.0109266
					1057	0	0.000281734							1057	0	0.000165054							1057	0	0.0109266
					1058	0	0.000283055							1058	0	0.000165054							1058	0	0.0109266
					1059	0	0.000283072							1059	0	0.000165054							1059	0	0.0109266
					1060	0	0.000284083							1060	0	0.000165054							1060	0	0.0109266
					1061	0	0.000285094							1061	0	0.000165054							1061	0	0.0109266
					1062	0	0.00028692							1062	0	0.000165054							1062	0	0.0109266
					1063	0	0.000287288							1063	0	0.000165054							1063	0	0.0109266
					1064	0	0.000288372							1064	0	0.000165054							1064	0	0.0109266
					1065	0	0.000288602							1065	0	0.000165054							1065	0	0.0109266
					1066	0	0.00028941							1066	0	0.000165054							1066	0	0.0109266
					1067	0	0.00028941							1067	0	0.000165054							1067	1	0.0109266
					1068	0	0.000291155							1068	0	0.000165054							1068	0	0.0109266
					1069	0	0.000292246							1069	0	0.000165054							1069	0	0.0109266
					1070	0	0.000292255							1070	0	0.000165054							1070	0	0.0109266
					1071	0	0.000292656							1071	0	0.000165054							1071	0	0.0109266
					1072	0	0.000293538							1072	0	0.000165054							1072	0	0.0109266
					1073	0	0.000294147							1073	0	0.000165054							1073	0	0.0109266
					1074	0	0.000294398							1074	0	0.000165054							1074	0	0.0109266
					1075	0	0.000296014							1075	0	0.000165054							1075	0	0.0109266
					1076	0	0.000296633							1076	0	0.000168524							1076	0	0.0109266
					1077	0	0.000298603							1077	0	0.000168524							1077	0	0.0109266
					1078	0	0.000298658							1078	0	0.000168524							1078	0	0.0109266
					1079	0	0.00029893							1079	0	0.000168524							1079	0	0.0109266
					1080	0	0.000299481							1080	0	0.000176912							1080	0	0.0109266
					1081	0	0.000300343							1081	0	0.000176912							1081	0	0.0109266
					1082	0	0.000305578							1082	0	0.000176912							1082	0	0.0109266
					1083	0	0.000305952							1083	0	0.000176912							1083	0	0.0109266
					1084	0	0.000306719							1084	0	0.000176912							1084	0	0.0109266
					1085	0	0.000308561							1085	0	0.000187635							1085	0	0.0109266
					1086	0	0.000311096							1086	0	0.000187635							1086	0	0.0109266
					1087	0	0.000312622							1087	0	0.000187635							1087	0	0.0109266
					1088	0	0.000313935							1088	0	0.000187635							1088	0	0.0109266
					1089	0	0.000315319							1089	0	0.000200058							1089	0	0.0109266
					1090	0	0.000315913							1090	0	0.000200058							1090	0	0.0109266
					1091	0	0.000319424							1091	0	0.000200058							1091	0	0.0109266
					1092	0	0.000319424							1092	0	0.000200058							1092	0	0.0109266
					1093	0	0.000320129							1093	0	0.000208562							1093	0	0.0109266
					1094	0	0.000321177							1094	0	0.000208562							1094	0	0.0109266
					1095	0	0.000321532							1095	0	0.000208562							1095	0	0.0109266
					1096	0	0.000322389							1096	0	0.000208562							1096	0	0.0109266
					1097	0	0.000322864							1097	0	0.000208562							1097	0	0.0109266
					1098	0	0.000323361							1098	0	0.000208562							1098	0	0.0109266
					1099	0	0.000323361							1099	0	0.000208562							1099	0	0.0109266
					1100	0	0.000323361							1100	0	0.000208562							1100	0	0.0109266
					1101	0	0.000324922							1101	0	0.000208562							1101	0	0.0109266
					1102	0	0.000326143							1102	0	0.000208562							1102	0	0.0109266
					1103	0	0.000326313							1103	0	0.000208562							1103	0	0.0109266
					1104	0	0.000328056							1104	0	0.000208562							1104	0	0.0109266
					1105	0	0.000328139							1105	0	0.000208562							1105	0	0.0109266
					1106	0	0.000328139							1106	0	0.000208562							1106	0	0.0109266
					1107	0	0.000328139							1107	0	0.000208562							1107	0	0.0109266
					1108	0	0.000328626							1108	0	0.000208562							1108	0	0.0109266
					1109	0	0.000329573							1109	0	0.000208562							1109	0	0.0109266
					1110	0	0.00033266							1110	0	0.000208562							1110	0	0.0109266
					1111	0	0.000333004							1111	0	0.000212847							1111	0	0.0109266
					1112	0	0.000335277							1112	0	0.000232369							1112	0	0.0109266
					1113	0	0.000335466							1113	0	0.000232369							1113	0	0.0109266
					1114	0	0.000335466							1114	0	0.000244033							1114	0	0.0109266
					1115	0	0.000335466							1115	0	0.000244033							1115	0	0.0109266
					1116	0	0.000335681							1116	0	0.000262928							1116	0	0.0109266
					1117	0	0.000335696							1117	0	0.000262928							1117	0	0.0109266
					1118	0	0.000336392							1118	0	0.000262928							1118	0	0.0109266
					1119	0	0.000338778							1119	0	0.000262928							1119	0	0.0109266
					1120	0	0.000339574							1120	0	0.000262928							1120	0	0.0109266
					1121	0	0.000339868							1121	0	0.000262928							1121	0	0.0109266
					1122	0	0.000341422							1122	0	0.000262928							1122	0	0.0109266
					1123	0	0.000341526							1123	0	0.000262928							1123	0	0.0109266
					1124	0	0.000341672							1124	0	0.000262928							1124	0	0.0109266
					1125	0	0.000341672							1125	0	0.000262928							1125	0	0.0109266
					1126	0	0.000342483							1126	0	0.000262928							1126	0	0.0109266
					1127	0	0.00034376							1127	0	0.000266581							1127	0	0.0109266
					1128	0	0.000344896							1128	0	0.000266581							1128	0	0.0109266
					1129	0	0.000345282							1129	0	0.000266581							1129	0	0.0109266
					1130	0	0.000346474							1130	0	0.000266581							1130	0	0.0109266
					1131	0	0.000347157							1131	0	0.000266581							1131	0	0.0109266
					1132	0	0.000347157							1132	0	0.000266581							1132	0	0.0109266
					1133	0	0.000347701							1133	0	0.000266581							1133	0	0.0109266
					1134	0	0.000350051							1134	0	0.000266581							1134	0	0.0109266
					1135	0	0.000350281							1135	0	0.000266581							1135	0	0.0109266
					1136	0	0.000350503							1136	0	0.000266581							1136	0	0.0109266
					1137	0	0.000350503							1137	0	0.000266581							1137	0	0.0109266
					1138	0	0.000350503							1138	0	0.000268802							1138	0	0.0109266
					1139	0	0.000350503							1139	0	0.000268802							1139	0	0.0109266
					1140	0	0.000351313							1140	0	0.000276028							1140	0	0.0109266
					1141	0	0.000351795							1141	0	0.000276028							1141	0	0.0109266
					1142	0	0.000351855							1142	0	0.000276028							1142	0	0.0109266
					1143	0	0.000352254							1143	0	0.000276028							1143	0	0.0109266
					1144	0	0.000353094							1144	0	0.000276028							1144	0	0.0109266
					1145	0	0.00035327							1145	0	0.000276028							1145	0	0.0109266
					1146	0	0.000353795							1146	0	0.000284659							1146	0	0.0109266
					1147	0	0.000353916							1147	0	0.000284659							1147	0	0.0109266
					1148	0	0.000354396							1148	0	0.000284659							1148	0	0.0109266
					1149	0	0.000354396							1149	0	0.000284659							1149	0	0.0125916
					1150	0	0.000354682							1150	0	0.000284659							1150	0	0.0125916
					1151	0	0.000355309							1151	0	0.000284659							1151	0	0.0125916
					1152	0	0.000355309							1152	0	0.000284659							1152	0	0.0125916
					1153	0	0.000355475							1153	0	0.000284659							1153	0	0.0125916
					1154	0	0.000355877							1154	0	0.000284659							1154	0	0.0125916
					1155	0	0.000355877							1155	0	0.000284659							1155	0	0.0125916
					1156	0	0.000355877							1156	0	0.000284659							1156	0	0.0125916
					1157	0	0.000355877							1157	0	0.000284659							1157	0	0.0125916
					1158	0	0.000357997							1158	0	0.000284659							1158	0	0.0125916
					1159	0	0.000358902							1159	0	0.000284659							1159	0	0.0125916
					1160	0	0.000362998							1160	0	0.000284659							1160	0	0.0125916
					1161	0	0.000363064							1161	0	0.000284659							1161	0	0.0125916
					1162	0	0.000363499							1162	0	0.000284659							1162	0	0.0125916
					1163	0	0.000364676							1163	0	0.000284659							1163	0	0.0125916
					1164	0	0.000366733							1164	0	0.000284659							1164	0	0.0125916
					1165	0	0.000367547							1165	0	0.000284659							1165	0	0.0125916
					1166	0	0.000370061							1166	0	0.000284659							1166	0	0.0125916
					1167	0	0.000372094							1167	0	0.000294002							1167	0	0.0125916
					1168	0	0.000372608							1168	0	0.000306456							1168	0	0.0125916
					1169	0	0.000372865							1169	0	0.000321031							1169	0	0.0125916
					1170	0	0.000374602							1170	0	0.000321031							1170	0	0.0125916
					1171	0	0.000374853							1171	0	0.000321031							1171	0	0.0125916
					1172	0	0.000374969							1172	0	0.000321031							1172	1	0.0125916
					1173	0	0.000377304							1173	0	0.000321031							1173	0	0.0125916
					1174	0	0.000378991							1174	0	0.000321031							1174	0	0.0125916
					1175	0	0.000378991							1175	0	0.000321031							1175	0	0.0125916
					1176	0	0.000379489							1176	0	0.000338943							1176	0	0.0125916
					1177	0	0.000380447							1177	0	0.000338943							1177	0	0.0125916
					1178	0	0.000381133							1178	0	0.000338943							1178	0	0.0125916
					1179	0	0.000382892							1179	0	0.000338943							1179	0	0.0125916
					1180	0	0.000382917							1180	0	0.000338943							1180	0	0.0125916
					1181	0	0.000384507							1181	0	0.000338943							1181	0	0.0125916
					1182	0	0.000385201							1182	0	0.000338943							1182	0	0.0145845
					1183	0	0.000386504							1183	0	0.000338943							1183	1	0.0145845
					1184	0	0.000387682							1184	0	0.000338943							1184	0	0.0145845
					1185	0	0.00038944							1185	0	0.000338943							1185	0	0.0145845
					1186	0	0.000390443							1186	0	0.000338943							1186	0	0.0145845
					1187	0	0.000390928							1187	0	0.000338943							1187	0	0.0145845
					1188	0	0.000391644							1188	0	0.000338943							1188	0	0.0145845
					1189	0	0.000391812							1189	0	0.000338943							1189	0	0.0145845
					1190	0	0.000392078							1190	0	0.000338943							1190	0	0.0145845
					1191	0	0.000392169							1191	0	0.000338943							1191	0	0.0145845
					1192	0	0.000393566							1192	0	0.000340731							1192	0	0.0145845
					1193	0	0.000394348							1193	0	0.000342946							1193	0	0.0145845
					1194	0	0.000395709							1194	0	0.000342946							1194	0	0.0145845
					1195	0	0.000396934							1195	0	0.000342946							1195	0	0.0145845
					1196	0	0.000398179							1196	0	0.000342946							1196	0	0.0145845
					1197	0	0.000398364							1197	0	0.000342946							1197	0	0.0145845
					1198	0	0.000402029							1198	0	0.000342946							1198	0	0.0145845
					1199	0	0.000402879							1199	0	0.000342946							1199	0	0.0145845
					1200	0	0.000404268							1200	0	0.000342946							1200	0	0.0145845
					1201	0	0.000404654							1201	0	0.000342946							1201	0	0.0145845
					1202	0	0.000404654							1202	0	0.000342946							1202	0	0.0145845
					1203	0	0.000405139							1203	0	0.000342946							1203	0	0.0145845
					1204	0	0.000406233							1204	0	0.000357792							1204	0	0.0145845
					1205	0	0.000407509							1205	0	0.000357792							1205	0	0.0145845
					1206	0	0.000407674							1206	0	0.000357792							1206	0	0.0145845
					1207	0	0.000409245							1207	0	0.000357792							1207	0	0.0145845
					1208	0	0.00041118							1208	0	0.000374302							1208	0	0.0145845
					1209	0	0.000411562							1209	0	0.000374302							1209	0	0.0145845
					1210	0	0.00041194							1210	0	0.000374302							1210	0	0.0145845
					1211	0	0.00041194							1211	0	0.000374302							1211	0	0.0145845
					1212	0	0.00041194							1212	0	0.000374302							1212	0	0.0145845
					1213	0	0.00041194							1213	0	0.000374302							1213	0	0.0145845
					1214	0	0.000413492							1214	0	0.000377037							1214	0	0.0145845
					1215	0	0.000413726							1215	0	0.000406825							1215	0	0.0145845
					1216	0	0.000414724							1216	0	0.000406825							1216	0	0.0145845
					1217	0	0.000414724							1217	0	0.000406825							1217	0	0.0145845
					1218	0	0.000418294							1218	0	0.000406825							1218	0	0.0145845
					1219	0	0.000420031							1219	0	0.000406825							1219	0	0.0145845
					1220	0	0.000422584							1220	0	0.000406825							1220	0	0.0145845
					1221	0	0.000425176							1221	0	0.000406825							1221	0	0.0145845
					1222	0	0.000426536							1222	0	0.000406825							1222	0	0.0145845
					1223	0	0.000426722							1223	0	0.000406825							1223	0	0.0145845
					1224	0	0.000426722							1224	0	0.000406825							1224	0	0.0145845
					1225	0	0.000427423							1225	0	0.000406825							1225	0	0.0145845
					1226	0	0.000427479							1226	0	0.000406825							1226	0	0.0145845
					1227	0	0.00042792							1227	0	0.000406825							1227	0	0.0145845
					1228	0	0.00042792							1228	0	0.000406825							1228	0	0.0145845
					1229	0	0.00042834							1229	0	0.000406825							1229	0	0.0145845
					1230	0	0.000430155							1230	0	0.000406825							1230	0	0.0145845
					1231	0	0.000430173							1231	0	0.000406825							1231	0	0.0145845
					1232	0	0.000430462							1232	0	0.000406825							1232	0	0.0145845
					1233	0	0.000432975							1233	0	0.000406825							1233	0	0.0145845
					1234	0	0.000434146							1234	0	0.000406825							1234	0	0.0145845
					1235	0	0.000437106							1235	0	0.000406825							1235	0	0.0145845
					1236	0	0.000441987							1236	0	0.000406825							1236	0	0.0145845
					1237	0	0.000446363							1237	0	0.000406825							1237	0	0.0145845
					1238	0	0.000447173							1238	0	0.000413058							1238	0	0.0145845
					1239	0	0.000447768							1239	0	0.000413058							1239	0	0.0145845
					1240	0	0.000448516							1240	0	0.000413058							1240	0	0.0145845
					1241	0	0.000450121							1241	0	0.000413058							1241	0	0.0145845
					1242	0	0.000450121							1242	0	0.000413058							1242	0	0.0145845
					1243	0	0.000452438							1243	0	0.000413058							1243	0	0.0145845
					1244	0	0.000452519							1244	0	0.000413058							1244	0	0.0145845
					1245	0	0.000457332							1245	0	0.000413058							1245	0	0.0145845
					1246	0	0.000457694							1246	0	0.000413058							1246	0	0.0145845
					1247	0	0.000458463							1247	0	0.000413058							1247	0	0.0145845
					1248	0	0.000458463							1248	0	0.000413058							1248	0	0.0145845
					1249	0	0.000458463							1249	0	0.000413058							1249	0	0.0145845
					1250	0	0.000458979							1250	0	0.000413058							1250	0	0.0145845
					1251	0	0.000459697							1251	0	0.000424362							1251	0	0.0145845
					1252	0	0.000460796							1252	0	0.000424362							1252	0	0.0145845
					1253	0	0.000462366							1253	0	0.000424362							1253	0	0.0145845
					1254	0	0.000463607							1254	0	0.000424362							1254	0	0.0145845
					1255	0	0.000465025							1255	0	0.000424362							1255	0	0.0145845
					1256	0	0.000466262							1256	0	0.000424362							1256	0	0.0145845
					1257	0	0.000467175							1257	0	0.000424362							1257	0	0.0145845
					1258	0	0.000470074							1258	0	0.000424362							1258	0	0.0145845
					1259	0	0.000471871							1259	0	0.000424362							1259	0	0.0145845
					1260	0	0.000474508							1260	0	0.000424362							1260	0	0.0145845
					1261	0	0.000475212							1261	0	0.000424362							1261	0	0.0145845
					1262	0	0.0004777							1262	0	0.000424362							1262	0	0.0145845
					1263	0	0.000478513							1263	0	0.000424362							1263	0	0.0145845
					1264	0	0.000481145							1264	0	0.000424362							1264	0	0.0145845
					1265	0	0.000482552							1265	0	0.000424362							1265	0	0.0145845
					1266	0	0.000482664							1266	0	0.000424362							1266	0	0.0145845
					1267	0	0.000491137							1267	0	0.000424362							1267	0	0.0145845
					1268	0	0.000492061							1268	0	0.000424362							1268	0	0.0145845
					1269	0	0.000494452							1269	0	0.000424362							1269	0	0.0145845
					1270	0	0.000494452							1270	0	0.000424362							1270	0	0.0145845
					1271	0	0.000494603							1271	0	0.000424362							1271	0	0.0145845
					1272	0	0.000495564							1272	0	0.000424362							1272	0	0.0145845
					1273	0	0.00049661							1273	0	0.000424362							1273	0	0.0145845
					1274	0	0.000498395							1274	0	0.000424362							1274	1	0.0145845
					1275	0	0.000498407							1275	0	0.000424362							1275	0	0.0145845
					1276	0	0.000498407							1276	0	0.000424362							1276	0	0.0145845
					1277	0	0.000499306							1277	0	0.000424362							1277	0	0.0145845
					1278	0	0.000499306							1278	0	0.000424362							1278	0	0.0145845
					1279	0	0.000500018							1279	0	0.000424362							1279	0	0.0145845
					1280	0	0.000500599							1280	0	0.000424362							1280	0	0.0145845
					1281	0	0.000500599							1281	0	0.000424362							1281	0	0.0145845
					1282	0	0.000500599							1282	0	0.000424362							1282	0	0.0145845
					1283	0	0.000502002							1283	0	0.000424362							1283	0	0.0145845
					1284	0	0.000502401							1284	0	0.000424362							1284	0	0.0145845
					1285	0	0.000502401							1285	0	0.000424362							1285	0	0.0145845
					1286	0	0.000503256							1286	0	0.000424362							1286	0	0.0145845
					1287	0	0.000503712							1287	0	0.000424362							1287	0	0.0145845
					1288	0	0.000504677							1288	0	0.000424362							1288	0	0.0145845
					1289	0	0.000504677							1289	0	0.000424362							1289	0	0.0145845
					1290	0	0.000504677							1290	0	0.000424362							1290	0	0.0145845
					1291	0	0.000505302							1291	0	0.000424362							1291	0	0.0145845
					1292	0	0.000505713							1292	0	0.000424362							1292	0	0.0145845
					1293	0	0.000506256							1293	0	0.000424362							1293	0	0.0145845
					1294	0	0.000506758							1294	0	0.000424362							1294	0	0.0145845
					1295	0	0.000506817							1295	0	0.000424362							1295	0	0.0145845
					1296	0	0.000507394							1296	0	0.000424362							1296	0	0.0145845
					1297	0	0.000507394							1297	0	0.000424362							1297	0	0.0145845
					1298	0	0.000507394							1298	0	0.000424362							1298	0	0.0145845
					1299	0	0.000507394							1299	0	0.000424362							1299	0	0.0145845
					1300	0	0.000507394							1300	0	0.000424362							1300	0	0.0145845
					1301	0	0.000507802							1301	0	0.000424362							1301	0	0.0145845
					1302	0	0.000507802							1302	0	0.000424362							1302	0	0.0145845
					1303	0	0.000507988							1303	0	0.000424362							1303	0	0.0145845
					1304	0	0.000507988							1304	0	0.000424362							1304	0	0.0145845
					1305	0	0.000508598							1305	0	0.000424362							1305	0	0.0145845
					1306	0	0.000509224							1306	0	0.000424362							1306	0	0.0145845
					1307	0	0.000509549							1307	0	0.000424362							1307	0	0.0145845
					1308	0	0.000509549							1308	0	0.000424362							1308	0	0.0145845
					1309	0	0.000509866							1309	0	0.000424362							1309	0	0.0145845
					1310	0	0.000510524							1310	0	0.000424362							1310	0	0.0145845
					1311	0	0.000511111							1311	0	0.000424362							1311	0	0.0145845
					1312	0	0.000511111							1312	0	0.000424362							1312	0	0.0145845
					1313	0	0.000511197							1313	0	0.000424362							1313	0	0.014834
					1314	0	0.000511885							1314	0	0.000424362							1314	0	0.014834
					1315	0	0.000512588							1315	0	0.000424362							1315	0	0.014834
					1316	0	0.000513629							1316	0	0.000424362							1316	0	0.014834
					1317	0	0.000513671							1317	0	0.000424362							1317	0	0.014834
					1318	0	0.000513765							1318	0	0.000424362							1318	0	0.014834
					1319	0	0.000519665							1319	0	0.000424362							1319	0	0.014834
					1320	0	0.000522663							1320	0	0.000424362							1320	0	0.014834
					1321	0	0.000523705							1321	0	0.000424362							1321	0	0.014834
					1322	0	0.000526244							1322	0	0.000424362							1322	0	0.014834
					1323	0	0.000533085							1323	0	0.000424362							1323	0	0.014834
					1324	0	0.0005357							1324	0	0.000424362							1324	0	0.014834
					1325	0	0.000535854							1325	0	0.000424362							1325	0	0.014834
					1326	0	0.000536781							1326	0	0.000424362							1326	0	0.014834
					1327	0	0.000542818							1327	0	0.000424362							1327	0	0.014834
					1328	0	0.000546604							1328	0	0.000424362							1328	0	0.014834
					1329	0	0.000547959							1329	0	0.000424362							1329	0	0.014834
					1330	0	0.000549194							1330	0	0.000424362							1330	0	0.014834
					1331	0	0.000555							1331	0	0.000424362							1331	0	0.014834
					1332	0	0.000555017							1332	0	0.000424362							1332	0	0.014834
					1333	0	0.000557973							1333	0	0.000424362							1333	0	0.014834
					1334	0	0.000561561							1334	0	0.000424362							1334	0	0.014834
					1335	0	0.000567063							1335	0	0.000424362							1335	0	0.014834
					1336	0	0.000567107							1336	0	0.000424362							1336	0	0.014834
					1337	0	0.000567401							1337	0	0.000424362							1337	0	0.014834
					1338	0	0.00057585							1338	0	0.000424362							1338	0	0.014834
					1339	0	0.00057697							1339	0	0.000424362							1339	0	0.014834
					1340	0	0.00057697							1340	0	0.000424362							1340	0	0.014834
					1341	0	0.000579389							1341	0	0.000424362							1341	0	0.014834
					1342	0	0.000580407							1342	0	0.000424362							1342	0	0.014834
					1343	0	0.000583003							1343	0	0.000424362							1343	0	0.014834
					1344	0	0.000583396							1344	0	0.000424362							1344	0	0.014834
					1345	0	0.000587016							1345	0	0.000424362							1345	0	0.014834
					1346	0	0.000588667							1346	0	0.000424362							1346	0	0.014834
					1347	0	0.000589318							1347	0	0.000424362							1347	0	0.014834
					1348	0	0.000589655							1348	0	0.000424362							1348	0	0.014834
					1349	0	0.000591284							1349	0	0.000424362							1349	0	0.014834
					1350	0	0.000591937							1350	0	0.000424362							1350	0	0.014834
					1351	0	0.000592551							1351	0	0.000424362							1351	0	0.014834
					1352	0	0.000595122							1352	0	0.000424362							1352	0	0.014834
					1353	0	0.000595791							1353	0	0.000424362							1353	0	0.014834
					1354	0	0.000596339							1354	0	0.000424362							1354	0	0.014834
					1355	0	0.000598063							1355	0	0.000424362							1355	0	0.014834
					1356	0	0.000599073							1356	0	0.000424362							1356	0	0.014834
					1357	0	0.000601088							1357	0	0.000424362							1357	0	0.014834
					1358	0	0.000602816							1358	0	0.000424362							1358	0	0.014834
					1359	0	0.000603731							1359	0	0.000424362							1359	0	0.014834
					1360	0	0.000604833							1360	0	0.000424362							1360	0	0.014834
					1361	0	0.000605917							1361	0	0.000424362							1361	0	0.014834
					1362	0	0.000608585							1362	0	0.000424362							1362	0	0.014834
					1363	0	0.000610376							1363	0	0.000424362							1363	0	0.014834
					1364	0	0.000611463							1364	0	0.000424362							1364	0	0.014834
					1365	0	0.00061187							1365	0	0.000424362							1365	0	0.014834
					1366	0	0.000613793							1366	0	0.000424362							1366	0	0.014834
					1367	0	0.000614836							1367	0	0.000424362							1367	0	0.014834
					1368	0	0.000617468							1368	0	0.000424362							1368	0	0.014834
					1369	0	0.000619201							1369	0	0.000424362							1369	0	0.014834
					1370	0	0.000619315							1370	0	0.000424362							1370	0	0.014834
					1371	0	0.000620223							1371	0	0.000424362							1371	0	0.014834
					1372	0	0.000620223							1372	0	0.000424362							1372	0	0.014834
					1373	0	0.000623418							1373	0	0.000424362							1373	0	0.014834
					1374	0	0.000628001							1374	0	0.000424362							1374	0	0.014834
					1375	0	0.000631431							1375	0	0.000424362							1375	0	0.014834
					1376	0	0.000634386							1376	0	0.000424362							1376	0	0.014834
					1377	0	0.00064504							1377	0	0.000426896							1377	0	0.014834
					1378	0	0.000645543							1378	0	0.000435491							1378	0	0.014834
					1379	0	0.000646498							1379	0	0.000435491							1379	0	0.014834
					1380	0	0.000648982							1380	0	0.000435491							1380	0	0.014834
					1381	0	0.000651348							1381	0	0.000435491							1381	0	0.014834
					1382	0	0.0006517							1382	0	0.000435491							1382	0	0.014834
					1383	0	0.000653096							1383	0	0.000435491							1383	0	0.014834
					1384	0	0.000658872							1384	0	0.000435491							1384	0	0.014834
					1385	0	0.000660621							1385	0	0.000435491							1385	0	0.014834
					1386	0	0.000661281							1386	0	0.000435491							1386	0	0.014834
					1387	0	0.000661868							1387	0	0.000435491							1387	0	0.014834
					1388	0	0.000669346							1388	0	0.000435491							1388	0	0.014834
					1389	0	0.000671374							1389	0	0.000466396							1389	0	0.014834
					1390	0	0.000672789							1390	0	0.000466396							1390	0	0.014834
					1391	0	0.000675671							1391	0	0.000466396							1391	0	0.014834
					1392	0	0.00067726							1392	0	0.000466396							1392	0	0.014834
					1393	0	0.00068245							1393	0	0.000466396							1393	0	0.014834
					1394	0	0.000683903							1394	0	0.000466396							1394	0	0.014834
					1395	0	0.000684048							1395	0	0.000466396							1395	0	0.014834
					1396	0	0.000684237							1396	0	0.000466396							1396	1	0.014834
					1397	0	0.000690213							1397	0	0.000466396							1397	0	0.014834
					1398	0	0.000692188							1398	0	0.000466396							1398	0	0.014834
					1399	0	0.000692188							1399	0	0.000466396							1399	0	0.014834
					1400	0	0.000692282							1400	0	0.000466396							1400	0	0.014834
					1401	0	0.000692282							1401	0	0.000466396							1401	0	0.014834
					1402	0	0.000695983							1402	0	0.000466396							1402	0	0.014834
					1403	0	0.000696956							1403	0	0.000466396							1403	0	0.014834
					1404	0	0.000698117							1404	0	0.000466396							1404	0	0.014834
					1405	0	0.000699364							1405	0	0.000466396							1405	0	0.014834
					1406	0	0.000699511							1406	0	0.000466396							1406	0	0.014834
					1407	0	0.000704196							1407	0	0.00046815							1407	0	0.014834
					1408	0	0.000705281							1408	0	0.000485781							1408	0	0.014834
					1409	0	0.000705395							1409	0	0.000485781							1409	0	0.014834
					1410	0	0.000705395							1410	0	0.000485781							1410	0	0.014834
					1411	0	0.000706566							1411	0	0.000485781							1411	0	0.014834
					1412	0	0.000707618							1412	0	0.000498973							1412	0	0.014834
					1413	0	0.00071044							1413	0	0.000498973							1413	0	0.014834
					1414	0	0.000712025							1414	0	0.000498973							1414	0	0.014834
					1415	0	0.000712498							1415	0	0.000504899							1415	0	0.014834
					1416	0	0.000713574							1416	0	0.000504899							1416	0	0.014834
					1417	0	0.000715369							1417	0	0.000504899							1417	0	0.014834
					1418	0	0.000715432							1418	0	0.000504899							1418	0	0.014834
					1419	0	0.000716414							1419	0	0.000504899							1419	0	0.014834
					1420	0	0.000718159							1420	0	0.000504899							1420	0	0.014834
					1421	0	0.000718731							1421	0	0.000504899							1421	0	0.014834
					1422	0	0.000718827							1422	0	0.000504899							1422	0	0.014834
					1423	0	0.000720674							1423	0	0.000504899							1423	0	0.014834
					1424	0	0.000730015							1424	0	0.000504899							1424	0	0.014834
					1425	0	0.000730582							1425	0	0.000504899							1425	0	0.014834
					1426	0	0.000731282							1426	0	0.000504899							1426	0	0.014834
					1427	0	0.000731413							1427	0	0.000504899							1427	0	0.014834
					1428	0	0.000732485							1428	0	0.000504899							1428	0	0.014834
					1429	0	0.000732485							1429	0	0.000504899							1429	0	0.014834
					1430	0	0.000734177							1430	0	0.000504899							1430	0	0.014834
					1431	0	0.000742711							1431	0	0.000504899							1431	0	0.014834
					1432	0	0.000743911							1432	0	0.000511931							1432	0	0.014834
					1433	0	0.000745125							1433	0	0.000511931							1433	0	0.0192344
					1434	0	0.000746373							1434	0	0.000511931							1434	0	0.0192344
					1435	0	0.000750425							1435	0	0.000511931							1435	0	0.0192344
					1436	0	0.000750477							1436	0	0.000511931							1436	0	0.0192344
					1437	0	0.000751503							1437	0	0.000511931							1437	0	0.0192344
					1438	0	0.000754063							1438	0	0.000511931							1438	0	0.0192344
					1439	0	0.000759003							1439	0	0.000511931							1439	0	0.0192344
					1440	0	0.000762262							1440	0	0.000511931							1440	0	0.0192344
					1441	0	0.000764571							1441	0	0.000511931							1441	0	0.0192344
					1442	0	0.000765599							1442	0	0.000511931							1442	1	0.0192344
					1443	0	0.000767239							1443	0	0.000511931							1443	0	0.0192344
					1444	0	0.000768966							1444	0	0.000511931							1444	0	0.0192344
					1445	0	0.000770244							1445	0	0.000511931							1445	0	0.0192344
					1446	0	0.000770717							1446	0	0.000511931							1446	0	0.0192344
					1447	0	0.0007744							1447	0	0.000511931							1447	0	0.0192344
					1448	0	0.000775266							1448	0	0.000542526							1448	0	0.0192344
					1449	0	0.000778298							1449	0	0.000542526							1449	0	0.0192344
					1450	0	0.000780043							1450	0	0.000542526							1450	0	0.0192344
					1451	0	0.000781462							1451	0	0.000577221							1451	0	0.0205997
					1452	0	0.000782487							1452	0	0.000577221							1452	0	0.0205997
					1453	0	0.000786447							1453	0	0.000577221							1453	0	0.0205997
					1454	0	0.000788674							1454	0	0.000577221							1454	0	0.0205997
					1455	0	0.000791615							1455	0	0.000577221							1455	0	0.0205997
					1456	0	0.000793776							1456	0	0.000577221							1456	0	0.0205997
					1457	0	0.00079427							1457	0	0.000577221							1457	0	0.0205997
					1458	0	0.00079427							1458	0	0.000577221							1458	0	0.0205997
					1459	0	0.000799667							1459	0	0.000577221							1459	0	0.0205997
					1460	0	0.000799667							1460	0	0.000577221							1460	0	0.0205997
					1461	0	0.000800267							1461	0	0.000585153							1461	0	0.0205997
					1462	0	0.000802207							1462	0	0.000585153							1462	0	0.0205997
					1463	0	0.000803908							1463	0	0.000585153							1463	0	0.0205997
					1464	0	0.000804447							1464	0	0.000585153							1464	0	0.0205997
					1465	0	0.000812678							1465	0	0.000634564							1465	0	0.0205997
					1466	0	0.000814925							1466	0	0.000641005							1466	0	0.0205997
					1467	0	0.000819068							1467	0	0.000641005							1467	0	0.0205997
					1468	0	0.000828977							1468	0	0.000663991							1468	0	0.0205997
					1469	0	0.00083243							1469	0	0.000663991							1469	0	0.0205997
					1470	0	0.000834254							1470	0	0.000663991							1470	0	0.0205997
					1471	0	0.000837342							1471	0	0.000683381							1471	0	0.0205997
					1472	0	0.000838554							1472	0	0.000683381							1472	0	0.0205997
					1473	0	0.000840603							1473	0	0.000683381							1473	0	0.0205997
					1474	0	0.000843031							1474	0	0.000697397							1474	0	0.0205997
					1475	0	0.000845921							1475	0	0.000719396							1475	0	0.0298029
					1476	0	0.00084932							1476	0	0.000719396							1476	0	0.0298029
					1477	0	0.000850235							1477	0	0.000719396							1477	0	0.0298029
					1478	0	0.000850778							1478	0	0.000719396							1478	0	0.0298029
					1479	0	0.000851028							1479	0	0.000719396							1479	0	0.0298029
					1480	0	0.000852824							1480	0	0.000719396							1480	0	0.0298029
					1481	0	0.000854541							1481	0	0.000719396							1481	0	0.0298029
					1482	0	0.000855925							1482	0	0.000719396							1482	0	0.0298029
					1483	0	0.000856803							1483	0	0.000719396							1483	0	0.0298029
					1484	0	0.000858067							1484	0	0.000719396							1484	0	0.0298029
					1485	0	0.000859523							1485	0	0.000719396							1485	0	0.0298029
					1486	0	0.000866159							1486	0	0.000719396							1486	0	0.0298029
					1487	0	0.000866561							1487	0	0.000719396							1487	0	0.0298029
					1488	0	0.000869355							1488	0	0.000719396							1488	0	0.0298029
					1489	0	0.000870295							1489	0	0.000719396							1489	0	0.0298029
					1490	0	0.000874313							1490	0	0.000719396							1490	0	0.0298029
					1491	0	0.000876554							1491	0	0.000719396							1491	0	0.0298029
					1492	0	0.000889143							1492	0	0.000719396							1492	0	0.0298029
					1493	0	0.000893509							1493	0	0.000719396							1493	0	0.0298029
					1494	0	0.000895329							1494	0	0.000719762							1494	0	0.0298029
					1495	0	0.000897918							1495	0	0.000719762							1495	0	0.0298029
					1496	0	0.000900026							1496	0	0.000719762							1496	0	0.0298029
					1497	0	0.00090009							1497	0	0.000719762							1497	0	0.0298029
					1498	0	0.000901623							1498	0	0.000734794							1498	1	0.0298029
					1499	0	0.000902649							1499	0	0.000734794							1499	0	0.0298029
					1500	0	0.000907149							1500	0	0.000734794							1500	0	0.0306968
					1501	0	0.000911464							1501	0	0.000734794							1501	0	0.0314751
					1502	0	0.000912899							1502	0	0.000734794							1502	0	0.0314751
					1503	0	0.000913624							1503	0	0.000734794							1503	0	0.0314751
					1504	0	0.000920914							1504	0	0.000734794							1504	0	0.0314751
					1505	0	0.000921128							1505	0	0.000734794							1505	0	0.0314751
					1506	0	0.000923278							1506	0	0.000734794							1506	1	0.0314751
					1507	0	0.000924454							1507	0	0.000734794							1507	0	0.0314751
					1508	0	0.000924656							1508	0	0.000734794							1508	0	0.0314751
					1509	0	0.000925335							1509	0	0.000734794							1509	0	0.0314751
					1510	0	0.000925906							1510	0	0.000734794							1510	0	0.0314751
					1511	0	0.000927183							1511	0	0.000734794							1511	0	0.0314751
					1512	0	0.000931757							1512	0	0.000734794							1512	0	0.0314751
					1513	0	0.00093369							1513	0	0.000734794							1513	0	0.0314751
					1514	0	0.000935404							1514	0	0.000734794							1514	0	0.0314751
					1515	0	0.000942451							1515	0	0.000734794							1515	0	0.0314751
					1516	0	0.000947859							1516	0	0.000734794							1516	0	0.0314751
					1517	0	0.000950087							1517	0	0.000734794							1517	0	0.0314751
					1518	0	0.000951906							1518	0	0.000800399							1518	0	0.0314751
					1519	0	0.000952497							1519	0	0.000800399							1519	1	0.0314751
					1520	0	0.000952497							1520	0	0.000841524							1520	0	0.0314751
					1521	0	0.000952958							1521	0	0.000841524							1521	0	0.0314751
					1522	0	0.000953022							1522	0	0.000841524							1522	0	0.0314751
					1523	0	0.000954851							1523	0	0.000901061							1523	0	0.0314751
					1524	0	0.000955011							1524	0	0.000946136							1524	0	0.0314751
					1525	0	0.000955178							1525	0	0.000946136							1525	0	0.0314751
					1526	0	0.000967249							1526	0	0.000946136							1526	0	0.0314751
					1527	0	0.000967264							1527	0	0.000946136							1527	1	0.0314751
					1528	0	0.000970207							1528	0	0.000946136							1528	0	0.0314751
					1529	0	0.000971648							1529	0	0.000946136							1529	0	0.0314751
					1530	0	0.000974475							1530	0	0.000946136							1530	0	0.0314751
					1531	0	0.000977733							1531	0	0.000946136							1531	1	0.0314751
					1532	0	0.000978755							1532	0	0.000946136							1532	0	0.0314751
					1533	0	0.000979632							1533	0	0.000967905							1533	0	0.0314751
					1534	0	0.000980066							1534	0	0.000967905							1534	0	0.0314751
					1535	0	0.000981776							1535	0	0.000982148							1535	0	0.0314751
					1536	0	0.000985684							1536	0	0.000982148							1536	0	0.0314751
					1537	0	0.000985739							1537	0	0.000982148							1537	0	0.0314751
					1538	0	0.000985754							1538	0	0.000982148							1538	1	0.0314751
					1539	0	0.00098791							1539	0	0.000982148							1539	0	0.0314751
					1540	0	0.00098791							1540	0	0.000982148							1540	0	0.0314751
					1541	0	0.000989637							1541	0	0.000982148							1541	0	0.0314751
					1542	0	0.000989801							1542	0	0.000992861							1542	0	0.0314751
					1543	0	0.000992786							1543	0	0.000992861							1543	0	0.0314751
					1544	0	0.00100393							1544	0	0.00101424							1544	0	0.0314751
					1545	0	0.00101819							1545	0	0.00101424							1545	0	0.0314751
					1546	0	0.00101896							1546	0	0.00104574							1546	0	0.0314751
					1547	0	0.00101982							1547	0	0.00104574							1547	0	0.0314751
					1548	0	0.0010202							1548	0	0.00105434							1548	0	0.0314751
					1549	0	0.00103771							1549	0	0.00105434							1549	0	0.0314751
					1550	0	0.00103869							1550	0	0.00105434							1550	0	0.0314751
					1551	0	0.0010443							1551	0	0.00105434							1551	0	0.0314751
					1552	0	0.0010443							1552	0	0.00105434							1552	0	0.0314751
					1553	0	0.00105047							1553	0	0.00105434							1553	0	0.0314751
					1554	0	0.0010562							1554	0	0.00105434							1554	0	0.0314751
					1555	0	0.00105853							1555	0	0.00105434							1555	0	0.0314751
					1556	0	0.00106069							1556	0	0.00105434							1556	1	0.0314751
					1557	0	0.001064							1557	0	0.00109689							1557	0	0.0314751
					1558	0	0.00106715							1558	0	0.00109689							1558	0	0.0314751
					1559	0	0.00107009							1559	0	0.00109689							1559	0	0.0314751
					1560	0	0.00107029							1560	0	0.00109689							1560	0	0.0314751
					1561	0	0.00107473							1561	0	0.0011429							1561	0	0.0314751
					1562	0	0.00107675							1562	0	0.0011429							1562	0	0.0314751
					1563	0	0.00108608							1563	0	0.0011429							1563	0	0.0314751
					1564	0	0.00108629							1564	0	0.0011429							1564	0	0.0314751
					1565	0	0.00110052							1565	0	0.0011429							1565	0	0.0314751
					1566	0	0.00110601							1566	0	0.0011429							1566	0	0.0314751
					1567	0	0.00110601							1567	0	0.0011429							1567	0	0.0314751
					1568	0	0.00110886							1568	0	0.0011429							1568	0	0.0314751
					1569	0	0.00111686							1569	0	0.0011429							1569	0	0.0314751
					1570	0	0.00112062							1570	0	0.0011429							1570	0	0.0314751
					1571	0	0.00113733							1571	0	0.0011429							1571	0	0.0314751
					1572	0	0.00114089							1572	0	0.0011429							1572	0	0.0314751
					1573	0	0.00114249							1573	0	0.0011429							1573	0	0.0314751
					1574	0	0.00114594							1574	0	0.0011429							1574	0	0.0314751
					1575	0	0.0011492							1575	0	0.0011429							1575	0	0.0314751
					1576	0	0.00115036							1576	0	0.0011429							1576	0	0.0314751
					1577	0	0.00115036							1577	0	0.0011429							1577	0	0.0314751
					1578	0	0.00115036							1578	0	0.0011429							1578	0	0.0314751
					1579	0	0.00115558							1579	0	0.0011429							1579	0	0.0314751
					1580	0	0.00115936							1580	0	0.0011855							1580	0	0.0314751
					1581	0	0.00116478							1581	0	0.0011855							1581	0	0.0314751
					1582	0	0.00116654							1582	0	0.00118701							1582	0	0.0314751
					1583	0	0.00116986							1583	0	0.00120882							1583	0	0.0314751
					1584	0	0.00117108							1584	0	0.00120882							1584	0	0.0314751
					1585	0	0.00117231							1585	0	0.00120882							1585	0	0.0314751
					1586	0	0.00117231							1586	0	0.00120882							1586	0	0.0314751
					1587	0	0.00117357							1587	0	0.00120882							1587	0	0.0319356
					1588	0	0.00118008							1588	0	0.00120882							1588	0	0.0319356
					1589	0	0.00119247							1589	0	0.00120882							1589	0	0.0319356
					1590	0	0.00119659							1590	0	0.00120882							1590	0	0.0319356
					1591	0	0.00119967							1591	0	0.00120882							1591	0	0.0319356
					1592	0	0.00119967							1592	0	0.0012315							1592	0	0.0319356
					1593	0	0.00119983							1593	0	0.0012315							1593	0	0.0319356
					1594	0	0.00120557							1594	0	0.0012315							1594	0	0.0319356
					1595	0	0.0012083							1595	0	0.0012315							1595	0	0.0319356
					1596	0	0.00121354							1596	0	0.0012315							1596	0	0.0319356
					1597	0	0.00121435							1597	0	0.0012315							1597	0	0.0319356
					1598	0	0.00122597							1598	0	0.0012315							1598	0	0.0319356
					1599	0	0.00122864							1599	0	0.0012315							1599	0	0.0319356
					1600	0	0.00123064							1600	0	0.0012315							1600	0	0.0319356
					1601	0	0.00123124							1601	0	0.00125875							1601	0	0.0319356
					1602	0	0.00123433							1602	0	0.00125875							1602	0	0.0319356
					1603	0	0.00123641							1603	0	0.00125875							1603	0	0.0319356
					1604	0	0.00123689							1604	0	0.00125875							1604	0	0.0319356
					1605	0	0.00123752							1605	0	0.00125875							1605	0	0.032868
					1606	0	0.00123753							1606	0	0.00125875							1606	0	0.032868
					1607	0	0.00123753							1607	0	0.00125875							1607	0	0.032868
					1608	0	0.00123753							1608	0	0.00125875							1608	0	0.032868
					1609	0	0.00123762							1609	0	0.00125875							1609	0	0.032868
					1610	0	0.00123762							1610	0	0.00125875							1610	0	0.032868
					1611	0	0.00123767							1611	0	0.00125875							1611	0	0.032868
					1612	0	0.00123787							1612	0	0.00125875							1612	0	0.032868
					1613	0	0.00123787							1613	0	0.00125875							1613	0	0.032868
					1614	0	0.00123787							1614	0	0.00125875							1614	0	0.032868
					1615	0	0.00123806							1615	0	0.00125875							1615	0	0.032868
					1616	0	0.00123828							1616	0	0.00125875							1616	0	0.032868
					1617	0	0.00123848							1617	0	0.00125875							1617	0	0.032868
					1618	0	0.00123848							1618	0	0.00125875							1618	0	0.032868
					1619	0	0.00123854							1619	0	0.00125875							1619	0	0.0377155
					1620	0	0.00123854							1620	0	0.00125875							1620	0	0.0377155
					1621	0	0.00123854							1621	0	0.00125875							1621	0	0.0377155
					1622	0	0.00123854							1622	0	0.00125875							1622	0	0.0377155
					1623	0	0.00123854							1623	0	0.00125875							1623	0	0.0377155
					1624	0	0.00123879							1624	0	0.00126073							1624	0	0.0377155
					1625	0	0.00123879							1625	0	0.00126073							1625	0	0.0377155
					1626	0	0.00123879							1626	0	0.00126509							1626	0	0.0377155
					1627	0	0.00123879							1627	0	0.00126509							1627	0	0.0377155
					1628	0	0.00123883							1628	0	0.00126509							1628	0	0.0377155
					1629	0	0.00123916							1629	0	0.00126509							1629	0	0.0377155
					1630	0	0.00123916							1630	0	0.00126509							1630	0	0.0377155
					1631	0	0.00123952							1631	0	0.00126509							1631	0	0.0377155
					1632	0	0.00123952							1632	0	0.00126509							1632	0	0.0377155
					1633	0	0.00123952							1633	0	0.00126509							1633	0	0.0377155
					1634	0	0.00123952							1634	0	0.00126509							1634	0	0.0377155
					1635	0	0.00123956							1635	0	0.00126509							1635	0	0.0377155
					1636	0	0.00124013							1636	0	0.00126509							1636	0	0.0377155
					1637	0	0.00124051							1637	0	0.00126509							1637	0	0.0377155
					1638	0	0.00124098							1638	0	0.00126509							1638	0	0.0377155
					1639	0	0.00124295							1639	0	0.00126509							1639	0	0.0377155
					1640	0	0.00124461							1640	0	0.00126509							1640	0	0.0377155
					1641	0	0.00124607							1641	0	0.00126509							1641	0	0.0377155
					1642	0	0.00124844							1642	0	0.00126509							1642	0	0.0377155
					1643	0	0.00125224							1643	0	0.00126509							1643	0	0.0377155
					1644	0	0.0012534							1644	0	0.00126509							1644	1	0.0377155
					1645	0	0.00125412							1645	0	0.00126509							1645	0	0.0377155
					1646	0	0.0012561							1646	0	0.00131314							1646	0	0.0377155
					1647	0	0.00125614							1647	0	0.00131314							1647	0	0.0377155
					1648	0	0.00126207							1648	0	0.00131314							1648	0	0.0377155
					1649	0	0.00126233							1649	0	0.00131314							1649	0	0.0377155
					1650	0	0.00126302							1650	0	0.00131314							1650	0	0.0377155
					1651	0	0.00126897							1651	0	0.00131314							1651	0	0.0377155
					1652	0	0.00127098							1652	0	0.00131314							1652	0	0.0377155
					1653	0	0.00127383							1653	0	0.00131314							1653	1	0.0377155
					1654	0	0.00127403							1654	0	0.00131314							1654	0	0.0377155
					1655	0	0.00127505							1655	0	0.00131314							1655	0	0.0377155
					1656	0	0.00128317							1656	0	0.00131314							1656	0	0.0377155
					1657	0	0.00129385							1657	0	0.00134758							1657	0	0.0377155
					1658	0	0.00129977							1658	0	0.00134758							1658	0	0.0377155
					1659	0	0.00131944							1659	0	0.00134758							1659	0	0.0377155
					1660	0	0.0013205							1660	0	0.0013638							1660	0	0.0377155
					1661	0	0.00132248							1661	0	0.0013638							1661	0	0.0377155
					1662	0	0.0013245							1662	0	0.0013638							1662	0	0.0377155
					1663	0	0.00133285							1663	0	0.0013638							1663	0	0.0377155
					1664	0	0.00133759							1664	0	0.0013638							1664	0	0.0377155
					1665	0	0.00134692							1665	0	0.0013638							1665	0	0.0377155
					1666	0	0.00135378							1666	0	0.0013638							1666	0	0.0377155
					1667	0	0.00136812							1667	0	0.0013638							1667	0	0.0377155
					1668	0	0.00137004							1668	0	0.0013638							1668	0	0.0377155
					1669	0	0.00137382							1669	0	0.0013638							1669	0	0.0377155
					1670	0	0.00138264							1670	0	0.0013638							1670	0	0.0377155
					1671	0	0.0013857							1671	0	0.0013638							1671	0	0.0377155
					1672	0	0.00140191							1672	0	0.0013638							1672	0	0.0377155
					1673	0	0.00140318							1673	0	0.0013638							1673	0	0.0377155
					1674	0	0.00140832							1674	0	0.00139533							1674	0	0.0377155
					1675	0	0.00141683							1675	0	0.00144572							1675	0	0.0377155
					1676	0	0.00141963							1676	0	0.00153666							1676	0	0.0377155
					1677	0	0.00142113							1677	0	0.00153666							1677	0	0.0377155
					1678	0	0.0014296							1678	0	0.00153666							1678	0	0.0377155
					1679	0	0.00143964							1679	0	0.00153666							1679	0	0.0377155
					1680	0	0.00143964							1680	0	0.00153666							1680	0	0.0377155
					1681	0	0.00144723							1681	0	0.00153666							1681	0	0.0377155
					1682	0	0.00146883							1682	0	0.00153666							1682	0	0.0377155
					1683	0	0.00146918							1683	0	0.00153666							1683	0	0.0377155
					1684	0	0.00148194							1684	0	0.00153666							1684	0	0.0377155
					1685	0	0.00149954							1685	0	0.00153666							1685	0	0.0377155
					1686	0	0.00150189							1686	0	0.00153666							1686	0	0.0377155
					1687	0	0.00150384							1687	0	0.00153666							1687	0	0.0377155
					1688	0	0.00151071							1688	0	0.00153666							1688	0	0.0377155
					1689	0	0.00151075							1689	0	0.00153666							1689	0	0.0377155
					1690	0	0.00151597							1690	0	0.00153666							1690	0	0.0377155
					1691	0	0.00151852							1691	0	0.00153666							1691	0	0.0377155
					1692	0	0.00152209							1692	0	0.00153666							1692	0	0.0377155
					1693	0	0.0015261							1693	0	0.00153666							1693	0	0.0377155
					1694	0	0.00153106							1694	0	0.00155065							1694	0	0.0377155
					1695	0	0.00153667							1695	0	0.0016349							1695	0	0.0377155
					1696	0	0.00153868							1696	0	0.0016349							1696	0	0.0377155
					1697	0	0.00154248							1697	0	0.0016349							1697	0	0.0377155
					1698	0	0.00154646							1698	0	0.0016349							1698	0	0.0377155
					1699	0	0.00155654							1699	0	0.0016349							1699	0	0.0377155
					1700	0	0.00155927							1700	1	0.00163855							1700	0	0.0377155
					1701	0	0.00157119							1701	0	0.00167343							1701	0	0.0377155
					1702	0	0.00157994							1702	0	0.00168112							1702	0	0.0377155
					1703	0	0.00158202							1703	0	0.00168112							1703	0	0.0377155
					1704	0	0.0015823							1704	0	0.00168112							1704	0	0.0377155
					1705	0	0.00158345							1705	0	0.00168112							1705	0	0.0377155
					1706	0	0.00158345							1706	0	0.00168112							1706	0	0.0377155
					1707	0	0.00158597							1707	0	0.00168112							1707	0	0.0377155
					1708	0	0.00158597							1708	0	0.00171249							1708	0	0.0377155
					1709	0	0.00159407							1709	0	0.00171249							1709	0	0.0377155
					1710	0	0.00160032							1710	0	0.00171249							1710	0	0.0377155
					1711	0	0.00160606							1711	0	0.00171249							1711	0	0.0377155
					1712	0	0.001618							1712	0	0.00171249							1712	0	0.0377155
					1713	0	0.00161848							1713	0	0.00171249							1713	0	0.0377155
					1714	0	0.00162011							1714	0	0.00171249							1714	0	0.0377155
					1715	0	0.00162211							1715	0	0.00171249							1715	0	0.0377155
					1716	0	0.00163338							1716	0	0.00171249							1716	0	0.0377155
					1717	0	0.00163478							1717	0	0.00171249							1717	0	0.0377155
					1718	0	0.00163679							1718	0	0.00171249							1718	0	0.0377155
					1719	0	0.00164029							1719	0	0.00171249							1719	0	0.0377155
					1720	0	0.00164207							1720	0	0.00171249							1720	0	0.0377155
					1721	0	0.00164372							1721	0	0.00171249							1721	0	0.0377155
					1722	0	0.0016515							1722	0	0.00171249							1722	0	0.0377155
					1723	0	0.00165345							1723	0	0.00178691							1723	0	0.0398527
					1724	0	0.00165452							1724	0	0.00178691							1724	0	0.0398527
					1725	0	0.00165632							1725	0	0.00178691							1725	0	0.0398527
					1726	0	0.00167009							1726	0	0.00178691							1726	0	0.0398527
					1727	0	0.00167113							1727	0	0.00178691							1727	0	0.0398527
					1728	0	0.00167499							1728	0	0.00178691							1728	0	0.0398527
					1729	0	0.00167754							1729	0	0.00180377							1729	0	0.0398527
					1730	0	0.00168367							1730	0	0.00180377							1730	0	0.0398527
					1731	0	0.00169064							1731	0	0.00180377							1731	1	0.0398527
					1732	0	0.00170728							1732	0	0.00180377							1732	0	0.0398527
					1733	0	0.00171221							1733	0	0.00180377							1733	0	0.0398527
					1734	0	0.00171221							1734	0	0.00180377							1734	0	0.0398527
					1735	0	0.00171302							1735	0	0.00180377							1735	0	0.0398527
					1736	0	0.00171671							1736	0	0.00180377							1736	0	0.0398527
					1737	0	0.00173332							1737	0	0.00180377							1737	0	0.0398527
					1738	0	0.00173438							1738	0	0.00180377							1738	0	0.0398527
					1739	0	0.00174202							1739	0	0.00180377							1739	0	0.0398527
					1740	0	0.0017521							1740	0	0.00180377							1740	0	0.0398527
					1741	0	0.00176693							1741	0	0.00180377							1741	0	0.0398527
					1742	0	0.00176695							1742	0	0.00180377							1742	0	0.0398527
					1743	0	0.00177129							1743	0	0.00180377							1743	0	0.0398527
					1744	0	0.00177966							1744	0	0.00180377							1744	1	0.0398527
					1745	0	0.00180477							1745	0	0.00180377							1745	0	0.0398527
					1746	0	0.00182587							1746	0	0.00180377							1746	0	0.0398527
					1747	0	0.00182677							1747	0	0.00180377							1747	0	0.0398527
					1748	0	0.00182907							1748	0	0.00180377							1748	0	0.0398527
					1749	0	0.00183431							1749	0	0.00180377							1749	0	0.0398527
					1750	0	0.00183871							1750	0	0.00180377							1750	1	0.0398527
					1751	0	0.00186503							1751	0	0.00180377							1751	0	0.0398527
					1752	0	0.00187071							1752	0	0.00180377							1752	0	0.0398527
					1753	0	0.00187704							1753	0	0.00180377							1753	0	0.0398527
					1754	0	0.00187928							1754	0	0.00180377							1754	0	0.0398527
					1755	0	0.00188301							1755	0	0.00180377							1755	0	0.0398527
					1756	0	0.00190282							1756	0	0.00180377							1756	0	0.0398527
					1757	0	0.00192403							1757	0	0.00180377							1757	0	0.0398527
					1758	0	0.00192479							1758	0	0.00180377							1758	0	0.0398527
					1759	0	0.00193063							1759	0	0.00180377							1759	0	0.0398527
					1760	0	0.00193591							1760	0	0.00180377							1760	0	0.0398527
					1761	0	0.00193926							1761	0	0.00180377							1761	0	0.0398527
					1762	0	0.00195433							1762	0	0.00180377							1762	0	0.0398527
					1763	0	0.00195433							1763	0	0.00180377							1763	0	0.0398527
					1764	0	0.00196681							1764	0	0.00180377							1764	0	0.0398527
					1765	0	0.00196966							1765	0	0.00180377							1765	0	0.0398527
					1766	0	0.00197387							1766	0	0.00180377							1766	0	0.0398527
					1767	0	0.00197556							1767	0	0.00180377							1767	0	0.0398527
					1768	0	0.00197786							1768	0	0.00180377							1768	0	0.0398527
					1769	0	0.00200361							1769	0	0.00180377							1769	0	0.0398527
					1770	0	0.00200408							1770	0	0.00180377							1770	0	0.0398527
					1771	0	0.00201868							1771	0	0.00180377							1771	0	0.0398527
					1772	0	0.00201868							1772	0	0.00180377							1772	0	0.0398527
					1773	0	0.0020196							1773	0	0.00180377							1773	0	0.0398527
					1774	0	0.00201972							1774	0	0.00180377							1774	0	0.0398527
					1775	0	0.00202691							1775	0	0.00180377							1775	0	0.0398527
					1776	0	0.00202711							1776	0	0.00180377							1776	0	0.0398527
					1777	0	0.00202791							1777	0	0.00180377							1777	0	0.0398527
					1778	0	0.00202802							1778	0	0.00180377							1778	0	0.0398527
					1779	0	0.00203337							1779	0	0.00180377							1779	0	0.0398527
					1780	0	0.002053							1780	0	0.00180377							1780	1	0.0398527
					1781	0	0.00205329							1781	0	0.00180377							1781	1	0.0398527
					1782	0	0.00206703							1782	0	0.00180377							1782	0	0.0398527
					1783	0	0.00206786							1783	0	0.00180377							1783	0	0.0398527
					1784	0	0.00207045							1784	0	0.00180377							1784	0	0.0398527
					1785	0	0.0021021							1785	0	0.00180377							1785	0	0.0398527
					1786	0	0.002107							1786	0	0.00180377							1786	0	0.0398527
					1787	0	0.00210758							1787	0	0.00180377							1787	0	0.0398527
					1788	0	0.00212243							1788	0	0.00180377							1788	0	0.0398527
					1789	0	0.00212322							1789	0	0.00183256							1789	0	0.0398527
					1790	0	0.00213484							1790	0	0.00183256							1790	0	0.0398527
					1791	0	0.00214031							1791	0	0.00183256							1791	0	0.0398527
					1792	0	0.00215104							1792	0	0.00183256							1792	0	0.0398527
					1793	0	0.00216753							1793	0	0.00183256							1793	0	0.0398527
					1794	0	0.00217349							1794	0	0.00183256							1794	0	0.0398527
					1795	0	0.00218042							1795	0	0.00183256							1795	0	0.0398527
					1796	0	0.0021906							1796	0	0.00183256							1796	0	0.0398527
					1797	0	0.00219156							1797	0	0.00183256							1797	0	0.0398527
					1798	0	0.00220829							1798	0	0.00183256							1798	0	0.0398527
					1799	0	0.00221083							1799	0	0.00183256							1799	0	0.0398527
					1800	0	0.00221901							1800	0	0.00183256							1800	0	0.0398527
					1801	0	0.00221914							1801	0	0.00183256							1801	0	0.0432631
					1802	0	0.00222174							1802	0	0.00183256							1802	0	0.0432631
					1803	0	0.00222174							1803	0	0.00183256							1803	0	0.0432631
					1804	0	0.00223127							1804	0	0.00183256							1804	0	0.0432631
					1805	0	0.00223212							1805	0	0.00183256							1805	0	0.0432631
					1806	0	0.0022497							1806	0	0.00183256							1806	0	0.0432631
					1807	0	0.0022741							1807	0	0.00183256							1807	0	0.0432631
					1808	0	0.00227755							1808	0	0.00183256							1808	0	0.0432631
					1809	0	0.00228086							1809	0	0.00183256							1809	0	0.0432631
					1810	0	0.00229175							1810	0	0.00183256							1810	0	0.0432631
					1811	0	0.0023082							1811	0	0.00183256							1811	0	0.0432631
					1812	0	0.00231053							1812	0	0.00183256							1812	0	0.0432631
					1813	0	0.00231288							1813	0	0.00183256							1813	0	0.0432631
					1814	0	0.00232242							1814	0	0.00183256							1814	1	0.0432631
					1815	0	0.00233106							1815	0	0.00183256							1815	0	0.0432631
					1816	0	0.00233466							1816	0	0.00183256							1816	0	0.0432631
					1817	0	0.00234215							1817	0	0.00183256							1817	0	0.0432631
					1818	0	0.00235342							1818	0	0.00183256							1818	0	0.0432631
					1819	0	0.00239361							1819	0	0.00183256							1819	1	0.0432631
					1820	0	0.00239726							1820	0	0.00183256							1820	0	0.0432631
					1821	0	0.00240282							1821	0	0.00183256							1821	0	0.0432631
					1822	0	0.00240877							1822	0	0.00183256							1822	0	0.0432631
					1823	0	0.00241892							1823	0	0.00183256							1823	0	0.0432631
					1824	0	0.00242189							1824	0	0.00183256							1824	0	0.0432631
					1825	0	0.00244912							1825	0	0.00183256							1825	0	0.0432631
					1826	0	0.00245725							1826	0	0.00183256							1826	0	0.0432631
					1827	0	0.00246597							1827	0	0.00183256							1827	1	0.0432631
					1828	0	0.00246662							1828	0	0.00183256							1828	0	0.0432631
					1829	0	0.00247938							1829	0	0.00183256							1829	0	0.0432631
					1830	0	0.00248069							1830	0	0.00183256							1830	0	0.0432631
					1831	0	0.00249441							1831	0	0.00183256							1831	1	0.0432631
					1832	0	0.00249827							1832	0	0.00183256							1832	0	0.0432631
					1833	0	0.00250859							1833	0	0.00183256							1833	0	0.0432631
					1834	0	0.00251526							1834	0	0.00183256							1834	0	0.0432631
					1835	0	0.00252002							1835	0	0.00183256							1835	0	0.0432631
					1836	0	0.00252801							1836	0	0.00183256							1836	0	0.0432631
					1837	0	0.00257426							1837	0	0.00183256							1837	1	0.0700852
					1838	0	0.00257765							1838	0	0.00183256							1838	0	0.0700852
					1839	0	0.00258581							1839	0	0.00183256							1839	0	0.0700852
					1840	0	0.00259379							1840	0	0.00183256							1840	1	0.0700852
					1841	0	0.00260124							1841	0	0.00183256							1841	0	0.0700852
					1842	0	0.00260124							1842	0	0.00183256							1842	0	0.0700852
					1843	0	0.00260241							1843	0	0.00183256							1843	0	0.0700852
					1844	0	0.00260492							1844	0	0.00183256							1844	0	0.0700852
					1845	0	0.00261366							1845	0	0.00183256							1845	1	0.0700852
					1846	0	0.00261507							1846	0	0.00183256							1846	0	0.0700852
					1847	0	0.00261843							1847	0	0.00183256							1847	0	0.0700852
					1848	0	0.00263162							1848	0	0.00183256							1848	0	0.0700852
					1849	0	0.00267494							1849	0	0.00183256							1849	0	0.0700852
					1850	0	0.00271351							1850	0	0.00183256							1850	0	0.0700852
					1851	0	0.00273318							1851	0	0.00183256							1851	0	0.0700852
					1852	0	0.00274109							1852	0	0.00183256							1852	0	0.0700852
					1853	0	0.00274133							1853	0	0.00183256							1853	0	0.0700852
					1854	0	0.00274175							1854	0	0.00183256							1854	0	0.0700852
					1855	0	0.00274954							1855	0	0.00183256							1855	0	0.0700852
					1856	0	0.00277333							1856	0	0.00183256							1856	0	0.0700852
					1857	0	0.00277512							1857	0	0.00183256							1857	0	0.0700852
					1858	0	0.00277522							1858	0	0.00183256							1858	0	0.0700852
					1859	0	0.00279189							1859	0	0.00183256							1859	0	0.0700852
					1860	0	0.00282495							1860	0	0.00183256							1860	0	0.0700852
					1861	0	0.00282495							1861	0	0.00183256							1861	0	0.0700852
					1862	0	0.00282811							1862	0	0.00183256							1862	0	0.0923442
					1863	0	0.00282811							1863	0	0.00183256							1863	0	0.0923442
					1864	0	0.00283032							1864	0	0.00183256							1864	0	0.0923442
					1865	0	0.00283032							1865	0	0.00183256							1865	0	0.0923442
					1866	0	0.00283263							1866	0	0.00183256							1866	0	0.0923442
					1867	0	0.00283263							1867	0	0.00183256							1867	0	0.0923442
					1868	0	0.00283263							1868	0	0.00183256							1868	0	0.0923442
					1869	0	0.00283502							1869	0	0.00183256							1869	0	0.0923442
					1870	0	0.00283502							1870	0	0.00183256							1870	0	0.0923442
					1871	0	0.0028375							1871	0	0.00183256							1871	0	0.0923442
					1872	0	0.00284007							1872	0	0.00183256							1872	0	0.0923442
					1873	0	0.0028455							1873	0	0.00183256							1873	0	0.0923442
					1874	0	0.00284579							1874	0	0.00183256							1874	0	0.0923442
					1875	0	0.00284836							1875	0	0.00183256							1875	1	0.0923442
					1876	0	0.00284955							1876	0	0.00183256							1876	0	0.0923442
					1877	0	0.00285063							1877	0	0.00183256							1877	0	0.0923442
					1878	0	0.00285438							1878	0	0.00183256							1878	0	0.0923442
					1879	0	0.00285755							1879	0	0.00183256							1879	0	0.0923442
					1880	0	0.00286081							1880	0	0.00183256							1880	0	0.0923442
					1881	0	0.00286081							1881	0	0.00183256							1881	0	0.0923442
					1882	0	0.00286419							1882	0	0.00183256							1882	0	0.0923442
					1883	0	0.00286419							1883	0	0.00183256							1883	0	0.0923442
					1884	0	0.00286419							1884	0	0.00183256							1884	0	0.0923442
					1885	0	0.00286419							1885	0	0.00183256							1885	0	0.0923442
					1886	0	0.00286494							1886	0	0.00183256							1886	0	0.0923442
					1887	0	0.00286771							1887	0	0.00183256							1887	0	0.0923442
					1888	0	0.00287127							1888	0	0.00183256							1888	0	0.0923442
					1889	0	0.00287127							1889	0	0.00183256							1889	0	0.0923442
					1890	0	0.00287623							1890	0	0.00183256							1890	0	0.0923442
					1891	0	0.00288682							1891	0	0.00183256							1891	0	0.0923442
					1892	0	0.00288907							1892	0	0.00183256							1892	0	0.0923442
					1893	0	0.00289532							1893	0	0.00185321							1893	0	0.0923442
					1894	0	0.00289532							1894	0	0.00185321							1894	0	0.0923442
					1895	0	0.00289532							1895	0	0.00185321							1895	0	0.0923442
					1896	0	0.00290433							1896	0	0.00185321							1896	0	0.0923442
					1897	0	0.00290433							1897	0	0.00185321							1897	0	0.0923442
					1898	0	0.00290433							1898	0	0.00185321							1898	0	0.0923442
					1899	0	0.00290433							1899	0	0.00185321							1899	0	0.0923442
					1900	0	0.00290433							1900	0	0.00185321							1900	0	0.0923442
					1901	0	0.00292922							1901	0	0.00185321							1901	0	0.0923442
					1902	0	0.0029697							1902	0	0.00197642							1902	1	0.0923442
					1903	0	0.00298913							1903	0	0.00203444							1903	0	0.0923442
					1904	0	0.00300509							1904	0	0.00203444							1904	0	0.0923442
					1905	0	0.00300849							1905	0	0.00203444							1905	0	0.0923442
					1906	0	0.00305325							1906	0	0.00218432							1906	0	0.0923442
					1907	0	0.00305515							1907	0	0.00218432							1907	0	0.0923442
					1908	0	0.00307922							1908	0	0.00218432							1908	0	0.0923442
					1909	0	0.00308516							1909	0	0.00218432							1909	1	0.190726
					1910	0	0.00308576							1910	0	0.00227995							1910	0	0.190726
					1911	0	0.00309272							1911	0	0.00227995							1911	1	0.190726
					1912	0	0.00310854							1912	0	0.00227995							1912	0	0.190726
					1913	0	0.00312477							1913	0	0.00227995							1913	0	0.190726
					1914	0	0.00312651							1914	0	0.00227995							1914	0	0.190726
					1915	0	0.00318832							1915	0	0.00227995							1915	0	0.190726
					1916	0	0.0031977							1916	0	0.00227995							1916	0	0.190726
					1917	0	0.0032268							1917	0	0.00227995							1917	0	0.190726
					1918	0	0.00323071							1918	0	0.00227995							1918	0	0.190726
					1919	0	0.00330565							1919	0	0.00227995							1919	1	0.197231
					1920	0	0.00330889							1920	0	0.00227995							1920	1	0.197231
					1921	0	0.0033347							1921	0	0.00227995							1921	1	0.197231
					1922	0	0.00333584							1922	0	0.00227995							1922	0	0.197231
					1923	0	0.00333608							1923	0	0.00227995							1923	0	0.197231
					1924	0	0.00334708							1924	0	0.00227995							1924	0	0.197231
					1925	0	0.00334758							1925	0	0.00227995							1925	1	0.197231
					1926	0	0.00335953							1926	0	0.00227995							1926	0	0.197231
					1927	0	0.0033684							1927	0	0.00227995							1927	0	0.197231
					1928	0	0.00340138							1928	0	0.00227995							1928	1	0.197231
					1929	0	0.00343958							1929	0	0.00227995							1929	0	0.197231
					1930	0	0.00344811							1930	0	0.00227995							1930	1	0.197231
					1931	0	0.00345843							1931	0	0.00227995							1931	0	0.197231
					1932	0	0.00346463							1932	0	0.00230303							1932	0	0.2014
					1933	0	0.00346963							1933	0	0.00230303							1933	1	0.2014
					1934	0	0.00347565							1934	0	0.00230926							1934	0	0.2014
					1935	0	0.00347886							1935	0	0.00230926							1935	0	0.2014
					1936	0	0.00351302							1936	0	0.00230926							1936	1	0.2014
					1937	0	0.00351303							1937	0	0.00234945							1937	1	0.2014
					1938	0	0.0035215							1938	0	0.00234945							1938	0	0.2014
					1939	0	0.00353147							1939	0	0.00250648							1939	1	0.2014
					1940	0	0.00353172							1940	0	0.00250648							1940	0	0.2014
					1941	0	0.00357977							1941	0	0.00250648							1941	0	0.2014
					1942	0	0.0035961							1942	0	0.00250648							1942	0	0.2014
					1943	0	0.00360298							1943	0	0.00250648							1943	1	0.2014
					1944	0	0.00362043							1944	0	0.00250648							1944	0	0.2014
					1945	0	0.00362043							1945	0	0.00250648							1945	0	0.205236
					1946	0	0.00363039							1946	0	0.00250648							1946	0	0.205236
					1947	0	0.00363682							1947	0	0.00250648							1947	0	0.205236
					1948	0	0.00365778							1948	0	0.00250648							1948	1	0.205236
					1949	0	0.00365972							1949	0	0.00250648							1949	0	0.205236
					1950	0	0.00368297							1950	0	0.00250648							1950	1	0.205236
					1951	0	0.00373914							1951	0	0.00250648							1951	0	0.205236
					1952	0	0.00375244							1952	0	0.00250648							1952	0	0.205236
					1953	0	0.00375292							1953	0	0.00250648							1953	0	0.205236
					1954	0	0.00375855							1954	0	0.00251151							1954	0	0.205236
					1955	0	0.00376022							1955	0	0.00251151							1955	0	0.205236
					1956	0	0.00382161							1956	0	0.00251151							1956	0	0.219116
					1957	0	0.00387177							1957	0	0.00251151							1957	1	0.248678
					1958	0	0.00391562							1958	0	0.00251151							1958	1	0.248678
					1959	0	0.00391896							1959	0	0.00251151							1959	0	0.248678
					1960	0	0.00392179							1960	0	0.00251151							1960	1	0.248678
					1961	0	0.00392625							1961	0	0.00252762							1961	1	0.248678
					1962	0	0.00393203							1962	0	0.00253474							1962	1	0.248678
					1963	0	0.00395679							1963	0	0.00253474							1963	0	0.248678
					1964	0	0.00396277							1964	0	0.00253474							1964	1	0.248678
					1965	0	0.00397011							1965	0	0.00253474							1965	0	0.248678
					1966	0	0.00399394							1966	0	0.00253474							1966	1	0.248678
					1967	0	0.00399394							1967	0	0.00253474							1967	0	0.248678
[truncated: 4,138 more rows]

## Sheet: PLS-DA Predictions
Supplementary Information
Machine Learning and Feature Selection Applied to SEER Data to Reliably Assess Thyroid Cancer Prognosis
Labels and predictions regarding the randomized test datasets (in triplicate) for the three partial least squares-discriminant analysis (PLS-DA) models:
					PLS-DA-1									PLS-DA-2									PLS-DA-3
										Alive	COD-TC								Alive	COD-TC								Alive	COD-TC
Labels:	"Alive"	"COD-TC"			#	Label	Prediction	Threshold						#	Label	Prediction	Threshold						#	Label	Prediction	Threshold
	0	1			1	0	-0.100052	0.086268	All	Negative	Positive			1	0	-0.0728474	0.102	All	Negative	Positive			1	1	-0.0601058	0.113	All	Negative	Positive
					2	0	-0.100052		2547	2479	68			2	0	-0.0728474		6105	5981	124			2	0	-0.0116187		2028	1963	65
					3	0	-0.0940436							3	0	-0.0728474							3	0	-0.0116187
					4	0	-0.0940436		TRUE	TN	TP			4	0	-0.0728474		TRUE	TN	TP			4	0	-0.0116187		TRUE	TN	TP
					5	0	-0.093323		2220	2158	62			5	0	-0.0728474		5450	5337	113			5	0	-0.0116187		1598	1545	53
					6	0	-0.0912133		FALSE	FN	FP			6	0	-0.0728474		FALSE	FN	FP			6	0	-0.0116187		FALSE	FN	FP
					7	0	-0.0912133		327	6	321			7	0	-0.0728474		655	11	644			7	0	-0.0116187		430	12	418
					8	0	-0.0901585							8	0	-0.0728474							8	0	-0.0116187
					9	0	-0.0898243							9	0	-0.0728474							9	0	-0.0116187
					10	0	-0.0896293							10	0	-0.0728474							10	0	-0.0116187
					11	0	-0.0891303							11	0	-0.0728474							11	0	-0.0116187
					12	0	-0.0887345							12	0	-0.0728474							12	0	-0.0116187
					13	0	-0.0874941							13	0	-0.0728474							13	0	-0.0116187
					14	0	-0.0867341							14	0	-0.0728474							14	0	-0.0116187
					15	0	-0.0862993							15	0	-0.0728474							15	0	-0.0116187
					16	0	-0.0853972							16	0	-0.0728474							16	0	-0.0116187
					17	0	-0.0853972							17	0	-0.0728474							17	0	-0.0116187
					18	0	-0.0853948							18	0	-0.0728474							18	0	-0.0116187
					19	0	-0.0849173							19	0	-0.0728474							19	0	-0.0116187
					20	0	-0.0848844							20	0	-0.0728474							20	0	-0.0116187
					21	0	-0.0833481							21	0	-0.0728474							21	0	-0.0116187
					22	0	-0.0830778							22	0	-0.0728474							22	0	-0.0116187
					23	0	-0.0825093							23	0	-0.0728474							23	0	-0.0116187
					24	0	-0.0822458							24	0	-0.0728474							24	0	-0.0116187
					25	0	-0.0817199							25	0	-0.0728474							25	0	-0.0116187
					26	0	-0.0815176							26	0	-0.0728474							26	0	-0.0116187
					27	0	-0.0811961							27	0	-0.0728474							27	0	-0.0116187
					28	0	-0.0806651							28	0	-0.0728474							28	0	-0.0116187
					29	0	-0.0790967							29	0	-0.0728474							29	0	-0.0116187
					30	0	-0.0790612							30	0	-0.0728474							30	0	-0.0116187
					31	0	-0.0789581							31	0	-0.0728474							31	0	-0.0116187
					32	0	-0.0788903							32	0	-0.0728474							32	0	-0.0116187
					33	0	-0.0788423							33	0	-0.0728474							33	0	-0.0116187
					34	0	-0.0782086							34	0	-0.0728474							34	0	-0.0116187
					35	0	-0.0781966							35	0	-0.0728474							35	0	-0.0116187
					36	0	-0.0780134							36	0	-0.0728474							36	0	-0.0116187
					37	0	-0.0779032							37	0	-0.0728474							37	0	-0.0116187
					38	0	-0.0779032							38	0	-0.0728474							38	0	-0.0116187
					39	0	-0.0777101							39	0	-0.0728474							39	0	-0.0116187
					40	0	-0.0777101							40	0	-0.0728474							40	0	-0.0116187
					41	0	-0.0777101							41	0	-0.0728474							41	0	-0.0116187
					42	0	-0.0777101							42	0	-0.0728474							42	0	-0.0116187
					43	0	-0.0774427							43	0	-0.0728474							43	0	-0.0116187
					44	0	-0.0772678							44	0	-0.0728474							44	0	-0.0116187
					45	0	-0.0772678							45	0	-0.0728474							45	0	-0.0116187
					46	0	-0.0769999							46	0	-0.0728474							46	0	-0.0116187
					47	0	-0.0769999							47	0	-0.0728474							47	0	-0.0116187
					48	0	-0.0769974							48	0	-0.0728474							48	0	-0.0116187
					49	0	-0.0763835							49	0	-0.0728474							49	0	-0.0116187
					50	0	-0.0760805							50	0	-0.0728474							50	0	-0.0116187
					51	0	-0.075391							51	0	-0.0728474							51	0	-0.0116187
					52	0	-0.075391							52	0	-0.0728474							52	0	-0.0116187
					53	0	-0.075391							53	0	-0.0728474							53	0	-0.0116187
					54	0	-0.075391							54	0	-0.0728474							54	0	-0.0116187
					55	0	-0.075391							55	0	-0.0728474							55	0	-0.0116187
					56	0	-0.075391							56	0	-0.0728474							56	0	-0.0116187
					57	0	-0.0751684							57	0	-0.0728474							57	0	-0.0116187
					58	0	-0.0747184							58	0	-0.0728474							58	0	-0.0116187
					59	0	-0.0746804							59	0	-0.0728474							59	0	-0.0116187
					60	0	-0.0746804							60	0	-0.0728474							60	0	-0.0116187
					61	0	-0.0745474							61	0	-0.0728474							61	0	-0.0116187
					62	0	-0.0743361							62	0	-0.0728474							62	0	-0.0116187
					63	0	-0.0741188							63	0	-0.0728474							63	0	-0.0116187
					64	0	-0.0740182							64	0	-0.0728474							64	0	-0.0116187
					65	0	-0.0740182							65	0	-0.0720996							65	0	-0.0116187
					66	0	-0.0738484							66	0	-0.0720996							66	0	-0.0116187
					67	0	-0.0738484							67	0	-0.0720996							67	0	-0.0116187
					68	0	-0.0737056							68	0	-0.0720996							68	0	-0.0116187
					69	0	-0.0734883							69	0	-0.0720996							69	0	-0.0116187
					70	0	-0.0732813							70	0	-0.0720996							70	0	-0.0116187
					71	0	-0.0732708							71	0	-0.0720996							71	0	-0.0116187
					72	0	-0.0731142							72	0	-0.0720996							72	0	-0.0116187
					73	0	-0.0726832							73	0	-0.0720996							73	0	-0.0116187
					74	0	-0.0722265							74	0	-0.0720996							74	0	-0.0116187
					75	0	-0.0718232							75	0	-0.0720996							75	0	-0.0116187
					76	0	-0.0718232							76	0	-0.0720996							76	0	-0.0116187
					77	0	-0.0718232							77	0	-0.0720996							77	0	-0.0116187
					78	0	-0.0717257							78	0	-0.0720996							78	0	-0.0116187
					79	0	-0.0717257							79	0	-0.0720996							79	0	-0.0116187
					80	0	-0.0716522							80	0	-0.0720996							80	0	-0.0116187
					81	0	-0.0708537							81	0	-0.0720996							81	0	-0.0116187
					82	0	-0.0702954							82	0	-0.0720996							82	0	-0.0116187
					83	0	-0.0702046							83	0	-0.0720996							83	0	-0.0116187
					84	0	-0.0700696							84	0	-0.0720996							84	0	-0.0116187
					85	0	-0.0699201							85	0	-0.0720996							85	0	-0.0116187
					86	0	-0.0697989							86	0	-0.0720996							86	0	-0.0116187
					87	0	-0.0691722							87	0	-0.0720996							87	0	-0.0116187
					88	0	-0.0689639							88	0	-0.0720996							88	0	-0.0116187
					89	0	-0.068933							89	0	-0.0720996							89	0	-0.0116187
					90	0	-0.068933							90	0	-0.0720996							90	0	-0.0116187
					91	0	-0.068757							91	0	-0.0720996							91	0	-0.0116187
					92	0	-0.0687295							92	0	-0.0720996							92	0	-0.0116187
					93	0	-0.0687066							93	0	-0.0720996							93	0	-0.0116187
					94	0	-0.0682433							94	0	-0.0720996							94	0	-0.0116187
					95	0	-0.0680072							95	0	-0.0720996							95	0	-0.0116187
					96	0	-0.0678207							96	0	-0.0720996							96	0	-0.0116187
					97	0	-0.0676977							97	0	-0.0720996							97	0	-0.0116187
					98	0	-0.0676892							98	0	-0.0720996							98	0	-0.0116187
					99	0	-0.0676892							99	0	-0.0720996							99	0	-0.0116187
					100	0	-0.0675644							100	0	-0.0720996							100	0	-0.0116187
					101	0	-0.0675269							101	0	-0.0720996							101	0	-0.0116187
					102	0	-0.067355							102	0	-0.0720996							102	0	-0.0116187
					103	0	-0.0673094							103	0	-0.0720996							103	0	-0.0116187
					104	0	-0.0670604							104	0	-0.0720996							104	0	-0.0116187
					105	0	-0.066771							105	0	-0.0720996							105	0	-0.0116187
					106	0	-0.066771							106	0	-0.0720996							106	0	-0.0116187
					107	0	-0.066771							107	0	-0.0720996							107	0	-0.0116187
					108	0	-0.0665533							108	0	-0.0720996							108	0	-0.0116187
					109	0	-0.0665006							109	0	-0.0720996							109	0	-0.0116187
					110	0	-0.0660232							110	0	-0.0720996							110	0	-0.0116187
					111	0	-0.0658755							111	0	-0.0720996							111	0	-0.0116187
					112	0	-0.0658618							112	0	-0.0720996							112	0	-0.0116187
					113	0	-0.0656969							113	0	-0.0720996							113	0	-0.0116187
					114	0	-0.0655837							114	0	-0.0710896							114	0	-0.0116187
					115	0	-0.0655796							115	0	-0.0710896							115	0	-0.0116187
					116	0	-0.0652453							116	0	-0.0710896							116	0	-0.0116187
					117	0	-0.0650249							117	0	-0.0710896							117	0	-0.0116187
					118	0	-0.064967							118	0	-0.0710896							118	0	-0.0116187
					119	0	-0.0646315							119	0	-0.0710896							119	0	-0.0116187
					120	0	-0.0645248							120	0	-0.0710896							120	0	-0.0116187
					121	0	-0.0645248							121	0	-0.0710896							121	0	-0.0116187
					122	0	-0.0644013							122	0	-0.0710896							122	0	-0.0116187
					123	0	-0.0637879							123	0	-0.0710896							123	0	-0.0116187
					124	0	-0.063622							124	0	-0.0710896							124	0	-0.0116187
					125	0	-0.063622							125	0	-0.0710896							125	0	-0.0116187
					126	0	-0.0634699							126	0	-0.0710896							126	0	-0.0116187
					127	0	-0.0634043							127	0	-0.0710896							127	0	-0.0116187
					128	0	-0.0627956							128	0	-0.0710896							128	0	-0.0116187
					129	0	-0.0627956							129	0	-0.0710896							129	0	-0.0116187
					130	0	-0.0627956							130	0	-0.0710896							130	0	-0.0116187
					131	0	-0.0624151							131	0	-0.0710896							131	0	-0.0116187
					132	0	-0.0624151							132	0	-0.0710896							132	0	-0.0116187
					133	0	-0.0619223							133	0	-0.0710896							133	0	-0.0116187
					134	0	-0.0617364							134	0	-0.0710896							134	0	-0.0116187
					135	0	-0.0617364							135	0	-0.0710896							135	0	-0.0116187
					136	0	-0.0616949							136	0	-0.0710896							136	0	-0.0116187
					137	0	-0.0615345							137	0	-0.0710896							137	0	-0.0116187
					138	0	-0.0615189							138	0	-0.0710896							138	0	-0.0116187
					139	0	-0.0615189							139	0	-0.0710896							139	0	-0.0116187
					140	0	-0.0615189							140	0	-0.0710896							140	0	-0.0116187
					141	0	-0.0613603							141	0	-0.0710896							141	0	-0.0116187
					142	0	-0.061348							142	0	-0.0710896							142	0	-0.0116187
					143	0	-0.061348							143	0	-0.0710896							143	0	-0.0116187
					144	0	-0.0612523							144	0	-0.0710896							144	0	-0.0116187
					145	0	-0.0611093							145	0	-0.0710896							145	0	-0.0116187
					146	0	-0.0608595							146	0	-0.0710896							146	0	-0.0116187
					147	0	-0.0605061							147	0	-0.0710896							147	0	-0.0116187
					148	0	-0.060473							148	0	-0.0710896							148	0	-0.0116187
					149	0	-0.0603055							149	0	-0.0710896							149	0	-0.0116187
					150	0	-0.0603055							150	0	-0.0710896							150	0	-0.0116187
					151	0	-0.0603055							151	0	-0.0710896							151	0	-0.0116187
					152	0	-0.0602185							152	0	-0.0710896							152	0	-0.0116187
					153	0	-0.0599003							153	0	-0.0710896							153	0	-0.0116187
					154	0	-0.0599003							154	0	-0.0710896							154	0	-0.0116187
					155	0	-0.0598639							155	0	-0.0710896							155	0	-0.0116187
					156	0	-0.0595849							156	0	-0.0710896							156	0	-0.0116187
					157	0	-0.0594705							157	0	-0.0710896							157	0	-0.0116187
					158	0	-0.0594601							158	0	-0.0710896							158	0	-0.0116187
					159	0	-0.0592857							159	0	-0.0710896							159	0	-0.0116187
					160	0	-0.0592507							160	0	-0.0710896							160	0	-0.0116187
					161	0	-0.0587499							161	0	-0.0710896							161	0	-0.0116187
					162	0	-0.058644							162	0	-0.0710896							162	0	-0.0116187
					163	0	-0.058644							163	0	-0.0710896							163	0	-0.0116187
					164	0	-0.0586237							164	0	-0.0710896							164	0	-0.0116187
					165	0	-0.0585984							165	0	-0.0710896							165	0	-0.0116187
					166	0	-0.0585064							166	0	-0.0710896							166	0	-0.0116187
					167	0	-0.0584527							167	0	-0.0627344							167	0	-0.0116187
					168	0	-0.0584527							168	0	-0.0627344							168	0	-0.0116187
					169	0	-0.0583736							169	0	-0.0627344							169	0	-0.0116187
					170	0	-0.058236							170	0	-0.0627344							170	0	-0.0116187
					171	0	-0.0581117							171	0	-0.0627344							171	0	-0.0116187
					172	0	-0.0578779							172	0	-0.0627344							172	0	-0.0116187
					173	0	-0.0578779							173	0	-0.0627344							173	0	-0.0116187
					174	0	-0.0578283							174	0	-0.0627344							174	0	-0.0116187
					175	0	-0.0575943							175	0	-0.0627344							175	0	-0.0116187
					176	0	-0.0575943							176	0	-0.0627344							176	0	-0.0116187
					177	0	-0.0575943							177	0	-0.0627344							177	0	-0.0116187
					178	0	-0.0574567							178	0	-0.0627344							178	0	-0.0116187
					179	0	-0.0573471							179	0	-0.0627344							179	0	-0.0116187
					180	0	-0.0573471							180	0	-0.0627344							180	0	-0.0116187
					181	0	-0.0573471							181	0	-0.0618781							181	0	-0.0116187
					182	0	-0.0571761							182	0	-0.0618781							182	0	-0.0116187
					183	0	-0.0571761							183	0	-0.0618781							183	0	-0.0116187
					184	0	-0.0571483							184	0	-0.0618781							184	0	-0.0116187
					185	0	-0.057141							185	0	-0.0618781							185	0	-0.0116187
					186	0	-0.0571257							186	0	-0.0618781							186	0	-0.0116187
					187	0	-0.0571102							187	0	-0.0618781							187	0	-0.0116187
					188	0	-0.056823							188	0	-0.0618781							188	0	-0.0116187
					189	0	-0.0566419							189	0	-0.0618781							189	0	-0.0116187
					190	0	-0.0566402							190	0	-0.0618781							190	0	-0.0116187
					191	0	-0.0562743							191	0	-0.0618781							191	0	-0.0116187
					192	0	-0.0562743							192	0	-0.0618781							192	0	-0.0116187
					193	0	-0.0560039							193	0	-0.0618781							193	0	-0.0116187
					194	0	-0.0559034							194	0	-0.0618781							194	0	-0.0116187
					195	0	-0.0557682							195	0	-0.0618781							195	0	-0.0116187
					196	0	-0.0557285							196	0	-0.0616184							196	0	-0.0116187
					197	0	-0.0555854							197	0	-0.0616184							197	0	-0.0116187
					198	0	-0.0555575							198	0	-0.0616184							198	0	-0.0116187
					199	0	-0.0555575							199	0	-0.0616184							199	0	-0.0116187
					200	0	-0.0555575							200	0	-0.0616184							200	0	-0.0116187
					201	0	-0.055495							201	0	-0.0616184							201	0	-0.0116187
					202	0	-0.055434							202	0	-0.0616184							202	0	-0.0116187
					203	0	-0.055434							203	0	-0.0616184							203	0	-0.0116187
					204	0	-0.055336							204	0	-0.0567229							204	0	-0.0116187
					205	0	-0.0552773							205	0	-0.0567229							205	0	-0.0116187
					206	0	-0.0547512							206	0	-0.0567229							206	0	-0.0116187
					207	0	-0.0547159							207	0	-0.0567229							207	0	-0.0116187
					208	0	-0.0547134							208	0	-0.0567229							208	0	-0.0116187
					209	0	-0.0544984							209	0	-0.0567229							209	0	-0.0116187
					210	0	-0.0544984							210	0	-0.0567229							210	0	-0.0116187
					211	0	-0.0542945							211	0	-0.0567229							211	0	-0.0116187
					212	0	-0.0542945							212	0	-0.0567229							212	0	-0.0116187
					213	0	-0.0542809							213	0	-0.0567229							213	0	-0.0116187
					214	0	-0.0542809							214	0	-0.0567229							214	0	-0.0116187
					215	0	-0.0542809							215	0	-0.0567229							215	0	-0.0116187
					216	0	-0.0542809							216	0	-0.0567229							216	0	-0.0116187
					217	0	-0.0542809							217	0	-0.0567229							217	0	-0.0116187
					218	0	-0.0541099							218	0	-0.0567229							218	0	-0.0116187
					219	0	-0.0541099							219	0	-0.0567229							219	0	-0.0116187
					220	0	-0.0541099							220	0	-0.0567229							220	0	-0.0116187
					221	0	-0.0538997							221	0	-0.0567229							221	0	-0.0116187
					222	0	-0.053847							222	0	-0.0567229							222	0	-0.0116187
					223	0	-0.0536974							223	0	-0.0567229							223	0	-0.0116187
					224	0	-0.0534855							224	0	-0.0567229							224	0	-0.0116187
					225	0	-0.0534457							225	0	-0.0567229							225	0	-0.0116187
					226	0	-0.0533956							226	0	-0.0567229							226	0	-0.0116187
					227	0	-0.053228							227	0	-0.0567229							227	0	-0.0116187
					228	0	-0.053178							228	0	-0.0567229							228	0	-0.0116187
					229	0	-0.0531252							229	0	-0.0567229							229	0	-0.0116187
					230	0	-0.053097							230	0	-0.0567229							230	0	-0.0116187
					231	0	-0.0529217							231	0	-0.0567229							231	0	-0.0116187
					232	0	-0.0528798							232	0	-0.0567229							232	0	-0.0116187
					233	0	-0.0527389							233	0	-0.0567229							233	0	-0.0116187
					234	0	-0.0524033							234	0	-0.0567229							234	0	-0.0116187
					235	0	-0.0523933							235	0	-0.0567229							235	0	-0.0116187
					236	0	-0.052346							236	0	-0.0567229							236	0	-0.0116187
					237	0	-0.0522253							237	0	-0.0567229							237	0	-0.0116187
					238	0	-0.0518669							238	0	-0.0567229							238	0	-0.0116187
					239	0	-0.0516194							239	0	-0.0567229							239	0	-0.0116187
					240	0	-0.0516031							240	0	-0.0567229							240	0	-0.0116187
					241	0	-0.0515489							241	0	-0.0567229							241	0	-0.0116187
					242	0	-0.0512963							242	0	-0.0567229							242	0	-0.0116187
					243	0	-0.0512147							243	0	-0.0567229							243	0	-0.0116187
					244	0	-0.0510259							244	0	-0.0567229							244	0	-0.0116187
					245	0	-0.0505815							245	0	-0.0567229							245	0	-0.0116187
					246	0	-0.0505484							246	0	-0.0567229							246	0	-0.0116187
					247	0	-0.0505484							247	0	-0.0567229							247	0	-0.0116187
					248	0	-0.0505186							248	0	-0.0567229							248	0	-0.0116187
					249	0	-0.0504941							249	0	-0.0567229							249	0	-0.0116187
					250	0	-0.0503113							250	0	-0.0567229							250	0	-0.0116187
					251	0	-0.0502466							251	0	-0.0567229							251	0	-0.0116187
					252	0	-0.0502466							252	0	-0.0567229							252	0	-0.0116187
					253	0	-0.0502466							253	0	-0.0567229							253	0	-0.0116187
					254	0	-0.0502466							254	0	-0.0567229							254	0	-0.0116187
					255	0	-0.0501555							255	0	-0.0567229							255	0	-0.0116187
					256	0	-0.0499762							256	0	-0.0567229							256	0	-0.0116187
					257	0	-0.0499762							257	0	-0.0567229							257	0	-0.0116187
					258	0	-0.049938							258	0	-0.0567229							258	0	-0.0116187
					259	0	-0.0499358							259	0	-0.0567229							259	0	-0.0116187
					260	0	-0.0499069							260	0	-0.0567229							260	0	-0.0116187
					261	0	-0.0497671							261	0	-0.0567229							261	0	-0.0116187
					262	0	-0.0497572							262	0	-0.0567229							262	0	-0.0116187
					263	0	-0.0496702							263	0	-0.0567229							263	0	-0.0116187
					264	0	-0.0494393							264	0	-0.0567229							264	0	-0.0116187
					265	0	-0.0494393							265	0	-0.0567229							265	0	-0.0116187
					266	0	-0.0494393							266	0	-0.0567229							266	0	-0.0116187
					267	0	-0.049243							267	0	-0.0567229							267	0	-0.0116187
					268	0	-0.0492152							268	0	-0.0567229							268	0	-0.0116187
					269	0	-0.0491969							269	0	-0.0567229							269	0	-0.0116187
					270	0	-0.0491969							270	0	-0.0567229							270	0	-0.0116187
					271	0	-0.0491969							271	0	-0.0567229							271	0	-0.0116187
					272	0	-0.0490881							272	0	-0.0567229							272	0	-0.0116187
					273	0	-0.0489385							273	0	-0.0567229							273	0	-0.0116187
					274	0	-0.0489302							274	0	-0.0567229							274	0	-0.0116187
					275	0	-0.0488972							275	0	-0.0567229							275	0	-0.0116187
					276	0	-0.0488584							276	0	-0.0567229							276	0	-0.0116187
					277	0	-0.0487024							277	0	-0.0567229							277	0	-0.0116187
					278	0	-0.0486368							278	0	-0.0567229							278	0	-0.0116187
					279	0	-0.0484904							279	0	-0.0567229							279	0	-0.0116187
					280	0	-0.0484193							280	0	-0.0567229							280	0	-0.0116187
					281	0	-0.0483845							281	0	-0.0567229							281	0	-0.0116187
					282	0	-0.0481473							282	0	-0.0567229							282	0	-0.0116187
					283	0	-0.0481473							283	0	-0.0567229							283	0	-0.0116187
					284	0	-0.0479347							284	0	-0.0567229							284	0	-0.0116187
					285	0	-0.0476698							285	0	-0.0567229							285	0	-0.0116187
					286	0	-0.0476698							286	0	-0.0567229							286	0	-0.0116187
					287	0	-0.0476698							287	0	-0.0567229							287	0	-0.0116187
					288	0	-0.0474475							288	0	-0.0567229							288	0	-0.0116187
					289	0	-0.0474247							289	0	-0.0567229							289	0	-0.0116187
					290	0	-0.0474247							290	0	-0.0567229							290	0	-0.0116187
					291	0	-0.0474247							291	0	-0.0567229							291	0	-0.0116187
					292	0	-0.0473696							292	0	-0.0567229							292	0	-0.0116187
					293	0	-0.0473296							293	0	-0.0567229							293	0	-0.0116187
					294	0	-0.0473296							294	0	-0.0567229							294	0	-0.0116187
					295	0	-0.0472146							295	0	-0.0567229							295	0	-0.0116187
					296	0	-0.0470976							296	0	-0.0567229							296	0	-0.0116187
					297	0	-0.0470428							297	0	-0.0567229							297	0	-0.0116187
					298	0	-0.0468718							298	0	-0.0567229							298	0	-0.0116187
					299	0	-0.0468178							299	0	-0.0567229							299	0	-0.0116187
					300	0	-0.0466273							300	0	-0.0567229							300	0	-0.0116187
					301	0	-0.0465772							301	0	-0.0567229							301	0	-0.0116187
					302	0	-0.0464104							302	0	-0.0567229							302	0	-0.0116187
					303	0	-0.0461022							303	0	-0.0567229							303	0	-0.0116187
					304	0	-0.0461006							304	0	-0.0567229							304	0	-0.0116187
					305	0	-0.0459666							305	0	-0.0567229							305	0	-0.0116187
					306	0	-0.045774							306	0	-0.0567229							306	0	-0.0116187
					307	0	-0.0457242							307	0	-0.0567229							307	0	-0.0116187
					308	0	-0.0456417							308	0	-0.0567229							308	0	-0.0116187
					309	0	-0.0454878							309	0	-0.0567229							309	0	-0.0116187
					310	0	-0.045486							310	0	-0.0567229							310	0	-0.0116187
					311	0	-0.0454292							311	0	-0.0567229							311	0	-0.0116187
					312	0	-0.0454292							312	0	-0.0567229							312	0	-0.0116187
					313	0	-0.0454242							313	0	-0.0567229							313	0	-0.0116187
					314	0	-0.0454242							314	0	-0.0567229							314	0	-0.0116187
					315	0	-0.04522							315	0	-0.0567229							315	0	-0.0116187
					316	0	-0.0450372							316	0	-0.0567229							316	0	-0.0116187
					317	0	-0.0450372							317	0	-0.0567229							317	0	-0.0116187
					318	0	-0.0449982							318	0	-0.056263							318	0	-0.0116187
					319	0	-0.0449982							319	0	-0.056263							319	0	-0.0116187
					320	0	-0.0449982							320	0	-0.056263							320	0	-0.0116187
					321	0	-0.0449854							321	0	-0.056263							321	0	-0.0116187
					322	0	-0.0447278							322	0	-0.056263							322	0	-0.0116187
					323	0	-0.0444951							323	0	-0.056263							323	0	-0.0116187
					324	0	-0.0444831							324	0	-0.056263							324	0	-0.0116187
					325	0	-0.0442988							325	0	-0.056263							325	0	-0.0116187
					326	0	-0.0442504							326	0	-0.056263							326	0	-0.0116187
					327	0	-0.0441941							327	0	-0.056263							327	0	-0.0116187
					328	0	-0.0441652							328	0	-0.056263							328	0	-0.0116187
					329	0	-0.0441526							329	0	-0.056263							329	0	-0.0116187
					330	0	-0.0440541							330	0	-0.056263							330	0	-0.0116187
					331	0	-0.044023							331	0	-0.056263							331	0	-0.0116187
					332	0	-0.0439766							332	0	-0.056263							332	0	-0.0116187
					333	0	-0.0439766							333	0	-0.056263							333	0	-0.0116187
					334	0	-0.0439766							334	0	-0.056263							334	0	-0.0116187
					335	0	-0.0439766							335	0	-0.056263							335	0	-0.0116187
					336	0	-0.0439766							336	0	-0.056263							336	0	-0.0116187
					337	0	-0.0439086							337	0	-0.056263							337	0	-0.0116187
					338	0	-0.0438056							338	0	-0.056263							338	0	-0.0116187
					339	0	-0.0438056							339	0	-0.056263							339	0	-0.0116187
					340	0	-0.0436102							340	0	-0.056263							340	0	-0.0116187
					341	1	-0.0435569							341	0	-0.056263							341	0	-0.0116187
					342	0	-0.0433502							342	0	-0.056263							342	0	-0.0116187
					343	0	-0.0433502							343	0	-0.056263							343	0	-0.0116187
					344	0	-0.043343							344	0	-0.056263							344	0	-0.0116187
					345	0	-0.043321							345	0	-0.056263							345	0	-0.0116187
					346	0	-0.0432276							346	0	-0.056263							346	0	-0.0116187
					347	0	-0.0431103							347	0	-0.056263							347	0	-0.0116187
					348	0	-0.0431103							348	0	-0.056263							348	0	-0.0116187
					349	0	-0.0430484							349	0	-0.056263							349	0	-0.0116187
					350	0	-0.0429638							350	0	-0.056263							350	0	-0.0116187
					351	0	-0.0428989							351	0	-0.056263							351	0	-0.0116187
					352	0	-0.042871							352	0	-0.056263							352	0	-0.0116187
					353	0	-0.0428302							353	0	-0.056263							353	0	-0.0116187
					354	0	-0.0427351							354	0	-0.056263							354	0	-0.0116187
					355	0	-0.0427							355	0	-0.056263							355	0	-0.0116187
					356	0	-0.0426285							356	0	-0.056263							356	0	-0.0116187
					357	0	-0.0426285							357	0	-0.056263							357	0	-0.0116187
					358	0	-0.0425754							358	0	-0.056263							358	0	-0.0116187
					359	0	-0.042529							359	0	-0.056263							359	0	-0.0116187
					360	0	-0.042529							360	0	-0.056263							360	0	-0.0116187
					361	0	-0.0424621							361	0	-0.056263							361	0	-0.0114797
					362	0	-0.042358							362	0	-0.056263							362	0	-0.0114797
					363	0	-0.0422611							363	0	-0.056263							363	0	-0.0114797
					364	0	-0.0420555							364	0	-0.056263							364	0	-0.0114797
					365	0	-0.0420555							365	0	-0.056263							365	0	-0.0114797
					366	0	-0.04196							366	0	-0.056263							366	0	-0.0114797
					367	0	-0.0418492							367	0	-0.056263							367	0	-0.0114797
					368	0	-0.0417754							368	0	-0.056263							368	0	-0.0114797
					369	0	-0.0415948							369	0	-0.056263							369	0	-0.0114797
					370	0	-0.0413453							370	0	-0.056263							370	0	-0.0114797
					371	0	-0.0412989							371	0	-0.056263							371	0	-0.0114797
					372	0	-0.0412101							372	0	-0.056263							372	0	-0.0114797
					373	0	-0.0410814							373	0	-0.056263							373	0	-0.0114797
					374	0	-0.0410814							374	0	-0.056263							374	0	-0.0114797
					375	0	-0.0410814							375	0	-0.056263							375	0	-0.0114797
					376	0	-0.0410007							376	0	-0.056263							376	0	-0.0114797
					377	0	-0.04086							377	0	-0.056263							377	0	-0.0114797
					378	0	-0.0408522							378	0	-0.056263							378	0	-0.0114797
					379	0	-0.0401657							379	0	-0.056263							379	0	-0.0114797
					380	0	-0.0400517							380	0	-0.056263							380	0	-0.0114797
					381	0	-0.0400517							381	0	-0.056263							381	0	-0.0114797
					382	0	-0.0400385							382	0	-0.056263							382	0	-0.0114797
					383	0	-0.0400223							383	0	-0.056263							383	0	-0.0114797
					384	0	-0.0400203							384	0	-0.056263							384	0	-0.0114797
					385	0	-0.0400203							385	0	-0.056263							385	0	-0.0114797
					386	0	-0.0400203							386	0	-0.056263							386	0	-0.0114797
					387	0	-0.0398976							387	0	-0.056263							387	0	-0.0114797
					388	0	-0.0398928							388	0	-0.056263							388	0	-0.0114797
					389	0	-0.0398048							389	0	-0.056263							389	0	-0.0114797
					390	0	-0.0397499							390	0	-0.056263							390	0	-0.0114797
					391	0	-0.0397499							391	0	-0.056263							391	0	-0.0114797
					392	0	-0.0397499							392	0	-0.056263							392	0	-0.0114797
					393	0	-0.0397499							393	0	-0.056263							393	0	-0.0114797
					394	0	-0.0397499							394	0	-0.056263							394	0	-0.0114797
					395	0	-0.0396338							395	0	-0.056263							395	0	-0.0114797
					396	0	-0.0395973							396	0	-0.056263							396	0	-0.0114797
					397	0	-0.0394628							397	0	-0.056263							397	0	-0.0114797
					398	0	-0.0394628							398	0	-0.056263							398	0	-0.0114797
					399	0	-0.0394628							399	0	-0.056263							399	0	-0.0114797
					400	0	-0.0394038							400	0	-0.056263							400	0	-0.0114797
					401	0	-0.0393376							401	0	-0.056263							401	0	-0.0114797
					402	0	-0.039042							402	0	-0.056263							402	0	-0.0114797
					403	0	-0.038891							403	0	-0.056263							403	0	-0.0114797
					404	0	-0.038891							404	0	-0.056263							404	0	-0.0114797
					405	0	-0.038891							405	0	-0.056263							405	0	-0.0114797
					406	0	-0.0387002							406	0	-0.056263							406	0	-0.0114797
					407	0	-0.0384037							407	0	-0.056263							407	0	-0.0114797
					408	0	-0.0383571							408	0	-0.056263							408	0	-0.0114797
					409	0	-0.0382327							409	0	-0.056263							409	0	-0.0114797
					410	0	-0.0381612							410	0	-0.056263							410	0	-0.0114797
					411	0	-0.0381542							411	0	-0.056263							411	0	-0.0114797
					412	0	-0.03814							412	0	-0.056263							412	0	-0.0114797
					413	0	-0.0380152							413	0	-0.056263							413	0	-0.0114797
					414	0	-0.0379535							414	0	-0.056263							414	0	-0.0114797
					415	0	-0.0379225							415	0	-0.056263							415	0	-0.0114797
					416	0	-0.0379209							416	0	-0.056263							416	0	-0.0114797
					417	0	-0.0377473							417	0	-0.056263							417	0	-0.0114797
					418	0	-0.0377032							418	0	-0.056263							418	0	-0.0114797
					419	0	-0.0376505							419	0	-0.056263							419	0	-0.0114797
					420	0	-0.0375183							420	0	-0.056263							420	0	-0.0114797
					421	0	-0.0374126							421	0	-0.056263							421	0	-0.0114797
					422	0	-0.0373607							422	0	-0.056263							422	0	-0.0114797
					423	0	-0.037184							423	0	-0.056263							423	0	-0.0114797
					424	0	-0.0371431							424	0	-0.056263							424	0	-0.0114797
					425	0	-0.0371193							425	0	-0.055331							425	0	-0.0114797
					426	0	-0.0370023							426	0	-0.055331							426	0	-0.0114797
					427	0	-0.0369095							427	0	-0.055331							427	0	-0.0114797
					428	0	-0.0368712							428	0	-0.055331							428	0	-0.0114797
					429	0	-0.0368712							429	0	-0.055331							429	0	-0.0114797
					430	0	-0.0368712							430	0	-0.055331							430	0	-0.0114797
					431	0	-0.0367934							431	0	-0.055331							431	0	-0.0114797
					432	0	-0.0367386							432	0	-0.055331							432	0	-0.0114797
					433	0	-0.0367386							433	0	-0.055331							433	0	-0.0114797
					434	0	-0.0367386							434	0	-0.055331							434	0	-0.0114797
					435	0	-0.0366862							435	0	-0.055331							435	0	-0.0114797
					436	0	-0.0365676							436	0	-0.055331							436	0	-0.0114797
					437	0	-0.0365676							437	0	-0.055331							437	0	-0.0114797
					438	0	-0.0365676							438	0	-0.055331							438	0	-0.0114797
					439	0	-0.0365013							439	0	-0.055331							439	0	-0.0114797
					440	0	-0.0364634							440	0	-0.055331							440	0	-0.0114797
					441	0	-0.0364548							441	0	-0.055331							441	0	-0.0114797
					442	0	-0.0364471							442	0	-0.055331							442	0	-0.0114797
					443	0	-0.0363954							443	0	-0.055331							443	0	-0.0114797
					444	0	-0.0363367							444	0	-0.055331							444	0	-0.0114797
					445	0	-0.0362118							445	0	-0.055331							445	0	-0.0114797
					446	0	-0.0360758							446	0	-0.055331							446	0	-0.0114797
					447	0	-0.035853							447	0	-0.055331							447	0	-0.0114797
					448	0	-0.0355438							448	0	-0.055331							448	0	-0.0114797
					449	0	-0.0355165							449	0	-0.055331							449	0	-0.0114797
					450	0	-0.0354086							450	0	-0.055331							450	0	-0.0114797
					451	0	-0.0352614							451	0	-0.055331							451	0	-0.0114797
					452	0	-0.0351845							452	0	-0.055331							452	0	-0.0114797
					453	0	-0.03512							453	0	-0.055331							453	0	-0.0114797
					454	0	-0.03512							454	0	-0.055331							454	0	-0.0114797
					455	0	-0.03512							455	0	-0.055331							455	0	-0.0114797
					456	0	-0.0349056							456	0	-0.055331							456	0	-0.0114797
					457	0	-0.0348915							457	0	-0.055331							457	0	-0.0114797
					458	0	-0.0347719							458	0	-0.055331							458	0	-0.0114797
					459	0	-0.0347719							459	0	-0.055331							459	0	-0.0114797
					460	0	-0.0345015							460	0	-0.055331							460	0	-0.0114797
					461	0	-0.0345015							461	0	-0.055331							461	0	-0.0114797
					462	0	-0.0345015							462	0	-0.055331							462	0	-0.0114797
					463	0	-0.0344889							463	0	-0.055331							463	0	-0.0114797
					464	0	-0.0343538							464	0	-0.055331							464	0	-0.0114797
					465	0	-0.0342916							465	0	-0.055331							465	0	-0.0114797
					466	0	-0.0342481							466	0	-0.055331							466	0	-0.0114797
					467	0	-0.0342481							467	0	-0.055331							467	0	-0.0114797
					468	0	-0.034171							468	0	-0.055331							468	0	-0.0114797
					469	0	-0.0341297							469	0	-0.055331							469	0	-0.0114797
					470	0	-0.0340243							470	0	-0.055331							470	0	-0.0114797
					471	0	-0.0340195							471	0	-0.055331							471	0	-0.0114797
					472	0	-0.033942							472	0	-0.055331							472	0	-0.0114797
					473	0	-0.0338864							473	0	-0.055331							473	0	-0.0114797
					474	0	-0.0338433							474	0	-0.055331							474	0	-0.0114797
					475	0	-0.0338433							475	0	-0.055331							475	0	-0.0114797
					476	0	-0.0337222							476	0	-0.055331							476	0	-0.0114797
					477	0	-0.0336724							477	0	-0.055331							477	0	-0.0114797
					478	0	-0.0336724							478	0	-0.055331							478	0	-0.0114797
					479	0	-0.0336724							479	0	-0.055331							479	0	-0.0114797
					480	0	-0.0336289							480	0	-0.055331							480	0	-0.0114797
					481	0	-0.0336169							481	0	-0.055331							481	0	-0.0114797
					482	0	-0.0336169							482	0	-0.055331							482	0	-0.0114797
					483	0	-0.0336169							483	0	-0.055331							483	0	-0.0114797
					484	0	-0.0336169							484	0	-0.055331							484	0	-0.0114797
					485	0	-0.0335846							485	0	-0.055331							485	0	-0.0114797
					486	0	-0.0333368							486	0	-0.055331							486	0	-0.0114797
					487	0	-0.033299							487	0	-0.055331							487	0	-0.0114797
					488	0	-0.0331318							488	0	-0.055331							488	0	-0.0114797
					489	0	-0.0330087							489	0	-0.055331							489	0	-0.0114797
					490	0	-0.032844							490	0	-0.055331							490	0	-0.0114797
					491	0	-0.0327898							491	0	-0.055331							491	0	-0.0114797
					492	0	-0.0327689							492	0	-0.055331							492	0	-0.0114797
					493	0	-0.0326907							493	0	-0.055331							493	0	-0.0114797
					494	0	-0.0326725							494	0	-0.055331							494	0	-0.0114797
					495	0	-0.0326725							495	0	-0.055331							495	0	-0.0114797
					496	0	-0.0326595							496	0	-0.055331							496	0	-0.0114797
					497	0	-0.0326595							497	0	-0.055331							497	0	-0.0114797
					498	0	-0.0326595							498	0	-0.055331							498	0	-0.0114797
					499	0	-0.032395							499	0	-0.055331							499	0	-0.0114797
					500	0	-0.0322295							500	0	-0.055331							500	0	-0.0114797
					501	0	-0.0322295							501	0	-0.055331							501	0	-0.0114797
					502	0	-0.0322265							502	0	-0.055331							502	0	-0.0114797
					503	0	-0.0321317							503	0	-0.055331							503	0	-0.0114797
					504	0	-0.031998							504	0	-0.055331							504	0	-0.0114797
					505	0	-0.0319247							505	0	-0.055331							505	0	-0.0114797
					506	0	-0.0319247							506	0	-0.055331							506	0	-0.0114797
					507	0	-0.0319099							507	0	-0.055331							507	0	-0.0114797
					508	0	-0.0318097							508	0	-0.055331							508	0	-0.0114797
					509	0	-0.0317798							509	0	-0.055331							509	0	-0.0114797
					510	0	-0.031656							510	0	-0.055331							510	0	-0.0114797
					511	0	-0.0316229							511	0	-0.055331							511	0	-0.0114797
					512	0	-0.0315276							512	0	-0.055331							512	0	-0.0114797
					513	0	-0.0311893							513	0	-0.055331							513	0	-0.0114797
					514	0	-0.0311893							514	0	-0.055331							514	0	-0.0114797
					515	0	-0.0310956							515	0	-0.055331							515	0	-0.0114797
					516	0	-0.0306964							516	0	-0.055331							516	0	-0.0114797
					517	0	-0.0305732							517	0	-0.055331							517	0	-0.0114797
					518	0	-0.0305732							518	0	-0.055331							518	0	-0.0114797
					519	0	-0.0304525							519	0	-0.055331							519	0	-0.0114797
					520	0	-0.0301345							520	0	-0.055331							520	0	-0.0114797
					521	0	-0.0299961							521	0	-0.055331							521	0	-0.0114797
					522	0	-0.0299748							522	0	-0.055331							522	0	-0.0114797
					523	0	-0.0299674							523	0	-0.055331							523	0	-0.0114797
					524	0	-0.0299104							524	0	-0.055331							524	0	-0.0114797
					525	0	-0.0298824							525	0	-0.055331							525	0	-0.0114797
					526	0	-0.0298824							526	0	-0.0526215							526	0	-0.0114797
					527	0	-0.0298824							527	0	-0.0526215							527	0	-0.0114797
					528	0	-0.0298253							528	0	-0.0521472							528	0	-0.0114797
					529	0	-0.0297689							529	0	-0.0521472							529	0	-0.0114797
					530	0	-0.0296636							530	0	-0.0521472							530	0	-0.0114797
					531	0	-0.0295933							531	0	-0.0521472							531	0	-0.0114797
					532	0	-0.0295925							532	0	-0.0516567							532	0	-0.0114797
					533	0	-0.0295235							533	0	-0.0516567							533	0	-0.0114797
					534	0	-0.0295235							534	0	-0.0466099							534	0	-0.0114797
					535	0	-0.0295055							535	0	-0.0466099							535	0	-0.0114797
					536	0	-0.0294253							536	0	-0.0466099							536	0	-0.0114797
					537	0	-0.0293295							537	0	-0.0466099							537	0	-0.0114797
					538	0	-0.0292531							538	0	-0.0466099							538	0	-0.0114797
					539	0	-0.0292531							539	0	-0.0466099							539	0	-0.0114797
					540	0	-0.0292531							540	0	-0.0466099							540	0	-0.0114797
					541	0	-0.0292531							541	0	-0.0466099							541	0	-0.0114797
					542	0	-0.0290797							542	0	-0.0466099							542	0	-0.0114797
					543	0	-0.0290797							543	0	-0.0466099							543	0	-0.0114797
					544	0	-0.0290797							544	0	-0.0466099							544	0	-0.0114797
					545	0	-0.0288871							545	0	-0.0466099							545	0	-0.0114797
					546	0	-0.0287454							546	0	-0.0466099							546	0	-0.0114797
					547	0	-0.0286286							547	0	-0.0466099							547	0	-0.0114797
					548	0	-0.0285789							548	0	-0.0460415							548	0	-0.0114797
					549	0	-0.0284876							549	0	-0.0460415							549	0	-0.0114797
					550	0	-0.0284793							550	0	-0.0460415							550	0	-0.0114797
					551	0	-0.0284576							551	0	-0.0460415							551	0	-0.0114797
					552	0	-0.0284274							552	0	-0.0460415							552	0	-0.0114797
					553	0	-0.0283428							553	0	-0.0460415							553	0	-0.0114797
					554	0	-0.0283362							554	0	-0.0460415							554	0	-0.0114797
					555	0	-0.0283362							555	0	-0.0460415							555	0	-0.0114797
					556	0	-0.0283362							556	0	-0.0460415							556	0	-0.0114797
					557	0	-0.0282887							557	0	-0.0460415							557	0	-0.0114797
					558	0	-0.0280911							558	0	-0.0460415							558	0	-0.0114797
					559	0	-0.0280529							559	0	-0.0460415							559	0	-0.0114797
					560	0	-0.0278219							560	0	-0.0460415							560	0	-0.0114797
					561	0	-0.0277109							561	0	-0.0460415							561	0	-0.0114797
					562	0	-0.0277109							562	0	-0.0460415							562	0	-0.0114797
					563	0	-0.0277109							563	0	-0.0460415							563	0	-0.0114797
					564	0	-0.0277109							564	0	-0.0458598							564	0	-0.0114797
					565	0	-0.0276504							565	0	-0.0458598							565	0	-0.0114797
					566	0	-0.0274242							566	0	-0.0458598							566	0	-0.0114797
					567	0	-0.027288							567	0	-0.0458598							567	0	-0.0114797
					568	0	-0.0272865							568	0	-0.0458598							568	0	-0.0114797
					569	0	-0.0271059							569	0	-0.0458598							569	0	-0.0114797
					570	0	-0.0270403							570	0	-0.0458598							570	0	-0.0114797
					571	0	-0.0270308							571	0	-0.0458598							571	0	-0.0114797
					572	0	-0.0270178							572	0	-0.0458598							572	0	-0.0114797
					573	0	-0.02697							573	0	-0.0458598							573	0	-0.0114797
					574	0	-0.0268228							574	0	-0.0458598							574	0	-0.0114797
					575	0	-0.0267872							575	0	-0.0458598							575	0	-0.0114797
					576	0	-0.0266518							576	0	-0.0458598							576	0	-0.0114797
					577	0	-0.0266518							577	0	-0.0458598							577	0	-0.0114797
					578	0	-0.0264992							578	0	-0.0458598							578	0	-0.0114797
					579	0	-0.0264692							579	0	-0.0458598							579	0	-0.0114797
					580	0	-0.0264343							580	0	-0.0458598							580	0	-0.0114797
					581	0	-0.0264343							581	0	-0.0458598							581	0	-0.0114797
					582	0	-0.0264343							582	0	-0.0458598							582	0	-0.0114797
					583	0	-0.0264343							583	0	-0.0458598							583	0	-0.0114797
					584	0	-0.0264343							584	0	-0.0458598							584	0	-0.0114797
					585	0	-0.0264343							585	0	-0.0458598							585	0	-0.0114797
					586	0	-0.0264343							586	1	-0.0458598							586	0	-0.0114797
					587	0	-0.0264343							587	0	-0.0458598							587	0	-0.0114797
					588	0	-0.0264302							588	0	-0.0458598							588	0	-0.0114797
					589	0	-0.0264272							589	0	-0.0458598							589	0	-0.0114797
					590	0	-0.0263745							590	0	-0.0425085							590	0	-0.0114797
					591	0	-0.0263556							591	0	-0.0425085							591	0	-0.0114797
					592	0	-0.0262633							592	0	-0.0425085							592	0	-0.0114797
					593	0	-0.0262633							593	0	-0.0414353							593	0	-0.0114797
					594	0	-0.0262633							594	0	-0.0414353							594	0	-0.0114797
					595	0	-0.0261866							595	0	-0.0414353							595	0	-0.0114797
					596	0	-0.0261649							596	0	-0.0405984							596	0	-0.0114797
					597	0	-0.0260937							597	0	-0.0405984							597	0	-0.0114797
					598	0	-0.0259955							598	0	-0.0405984							598	0	-0.0114797
					599	0	-0.0259594							599	0	-0.0405984							599	0	-0.0114797
					600	0	-0.025953							600	0	-0.0405984							600	0	-0.0114797
					601	0	-0.0259152							601	0	-0.0405984							601	0	-0.0114797
					602	0	-0.0257686							602	0	-0.0405984							602	0	-0.0114797
					603	0	-0.0257334							603	0	-0.0405984							603	0	-0.0114797
					604	0	-0.0257315							604	0	-0.0405984							604	0	-0.0114797
					605	0	-0.0256389							605	0	-0.0405984							605	0	-0.0114797
					606	0	-0.0256217							606	0	-0.0405984							606	0	-0.0114797
					607	0	-0.0255924							607	0	-0.0405984							607	0	-0.0114797
					608	0	-0.0254864							608	0	-0.0405984							608	0	-0.0114797
					609	0	-0.0254223							609	0	-0.0405984							609	0	-0.0114797
					610	0	-0.025406							610	0	-0.0405984							610	0	-0.0114797
					611	0	-0.0253732							611	0	-0.0405984							611	0	-0.0114797
					612	0	-0.0253248							612	0	-0.0405984							612	0	-0.0114797
					613	0	-0.0253248							613	0	-0.0405984							613	0	-0.0114797
					614	0	-0.0253248							614	0	-0.0405984							614	0	-0.0114797
					615	0	-0.0251904							615	0	-0.0405984							615	0	-0.0114797
					616	0	-0.0251111							616	0	-0.0405984							616	0	-0.0114797
					617	0	-0.0249917							617	0	-0.0405984							617	0	-0.0114797
					618	0	-0.0249867							618	0	-0.0405984							618	0	-0.0114797
					619	0	-0.0247527							619	0	-0.0405984							619	0	-0.0114797
					620	0	-0.0246363							620	0	-0.0405984							620	0	-0.0114797
					621	0	-0.0245769							621	0	-0.0405984							621	0	-0.0114797
					622	0	-0.0244248							622	0	-0.0405984							622	0	-0.0114797
					623	0	-0.0243944							623	0	-0.0405984							623	0	-0.0114797
					624	0	-0.0243278							624	0	-0.0405984							624	0	-0.0114797
					625	0	-0.0242751							625	0	-0.0405984							625	0	-0.0114797
					626	0	-0.0241079							626	0	-0.0405984							626	0	-0.0114797
					627	0	-0.024028							627	0	-0.0405984							627	0	-0.0114797
					628	0	-0.0240047							628	0	-0.0405984							628	0	-0.0114797
					629	0	-0.0238463							629	0	-0.0405984							629	0	-0.0114797
					630	0	-0.0238179							630	0	-0.0405984							630	0	-0.0114797
					631	0	-0.0238055							631	0	-0.0405984							631	0	-0.0114797
					632	0	-0.0237976							632	0	-0.0405984							632	0	-0.0114797
					633	0	-0.0235856							633	0	-0.0405984							633	0	-0.0114797
					634	0	-0.0235539							634	0	-0.0405984							634	0	-0.0114797
					635	0	-0.0234611							635	0	-0.0405984							635	0	-0.0114797
					636	0	-0.0233751							636	0	-0.0405984							636	0	-0.0114797
					637	0	-0.0233681							637	0	-0.0405984							637	0	-0.0114797
					638	0	-0.0233681							638	0	-0.0405984							638	0	-0.0114797
					639	0	-0.0233582							639	0	-0.0405984							639	0	-0.0114797
					640	0	-0.0233127							640	0	-0.0405984							640	0	-0.0114797
					641	0	-0.0233127							641	0	-0.0405984							641	0	-0.0114797
					642	0	-0.0233084							642	0	-0.0405984							642	0	-0.0114797
					643	0	-0.0232635							643	0	-0.0405984							643	0	-0.0114797
					644	0	-0.0232255							644	0	-0.0405984							644	0	-0.0114797
					645	0	-0.0232255							645	0	-0.0405984							645	0	-0.0114797
					646	0	-0.0232255							646	0	-0.0405984							646	0	-0.0114797
					647	0	-0.0231912							647	0	-0.0405984							647	0	-0.0114797
					648	0	-0.0230942							648	0	-0.0405984							648	0	-0.0114797
					649	0	-0.0230687							649	0	-0.0405984							649	0	-0.0114797
					650	0	-0.0229843							650	0	-0.0405984							650	0	-0.0114797
					651	0	-0.022971							651	0	-0.0405984							651	0	-0.0114797
					652	0	-0.022971							652	0	-0.0405984							652	0	-0.0114797
					653	0	-0.0229602							653	0	-0.0405984							653	0	-0.0114797
					654	0	-0.0229602							654	0	-0.0405984							654	0	-0.0114797
					655	0	-0.0228718							655	0	-0.0405984							655	0	-0.0114797
					656	0	-0.0227649							656	0	-0.0405984							656	0	-0.0114797
					657	0	-0.0227507							657	0	-0.0405984							657	0	-0.0114797
					658	0	-0.0227507							658	0	-0.0405984							658	0	-0.0114797
					659	0	-0.022748							659	0	-0.0405984							659	0	-0.0114797
					660	0	-0.0227329							660	0	-0.0405984							660	0	-0.0114797
					661	0	-0.0225852							661	0	-0.0405984							661	0	-0.0114797
					662	0	-0.0225262							662	0	-0.0405984							662	0	-0.0114797
					663	0	-0.0224799							663	0	-0.0405984							663	0	-0.0114797
					664	0	-0.0223269							664	0	-0.0405984							664	0	-0.0114797
					665	0	-0.0223253							665	0	-0.0405984							665	0	-0.0114797
					666	0	-0.0222087							666	0	-0.0405984							666	0	-0.0114797
					667	0	-0.0221758							667	0	-0.0405984							667	0	-0.0114797
					668	0	-0.0218478							668	0	-0.0405984							668	0	-0.0114797
					669	0	-0.0218236							669	0	-0.0405984							669	0	-0.0114797
					670	0	-0.0217297							670	0	-0.0405984							670	0	-0.0114797
					671	0	-0.0216983							671	0	-0.0405984							671	0	-0.0114797
					672	0	-0.0216983							672	0	-0.0405984							672	0	-0.0114797
					673	0	-0.0215122							673	0	-0.0405984							673	0	-0.0114797
					674	0	-0.0213981							674	0	-0.0405984							674	0	-0.0114797
					675	0	-0.0213981							675	0	-0.0405984							675	0	-0.0114797
					676	0	-0.0213965							676	0	-0.0405984							676	0	-0.0114797
					677	0	-0.0213965							677	0	-0.0405984							677	0	-0.0114797
					678	0	-0.0213779							678	0	-0.0405984							678	0	-0.0114797
					679	0	-0.0211951							679	0	-0.0405984							679	0	-0.0114797
					680	0	-0.0211261							680	0	-0.0405984							680	0	-0.0114797
					681	0	-0.0211261							681	0	-0.0405984							681	0	-0.0114797
					682	0	-0.0211261							682	0	-0.0405984							682	0	-0.0114797
					683	0	-0.0210323							683	0	-0.0405984							683	0	-0.0114797
					684	0	-0.0209824							684	0	-0.0405984							684	0	-0.0114797
					685	0	-0.0209124							685	0	-0.0405984							685	0	-0.0114797
					686	0	-0.0207834							686	0	-0.0405984							686	0	-0.0114797
					687	0	-0.0206904							687	0	-0.0405984							687	0	-0.0114797
					688	0	-0.0206439							688	0	-0.0405984							688	0	-0.0114797
					689	0	-0.0206411							689	0	-0.0405984							689	0	-0.0114797
					690	0	-0.0206188							690	0	-0.0405984							690	0	-0.0114797
					691	0	-0.0203719							691	0	-0.0405984							691	0	-0.0114797
					692	0	-0.0203484							692	0	-0.0405984							692	0	-0.0114797
					693	0	-0.0203231							693	0	-0.0405984							693	0	-0.0114797
					694	0	-0.0203231							694	0	-0.0405984							694	0	-0.0114797
					695	0	-0.0202259							695	0	-0.0405984							695	0	-0.0114797
					696	0	-0.0201711							696	0	-0.0405984							696	0	-0.0114797
					697	0	-0.0200998							697	0	-0.0405984							697	0	-0.0114797
					698	0	-0.0200472							698	0	-0.0405984							698	0	-0.0114797
					699	0	-0.020034							699	0	-0.0405984							699	0	-0.0114797
					700	0	-0.0197719							700	0	-0.0405984							700	0	-0.0114797
					701	0	-0.0195989							701	0	-0.0405984							701	0	-0.0114797
					702	0	-0.0195862							702	0	-0.0405984							702	0	-0.0114797
					703	0	-0.0195862							703	0	-0.0405984							703	0	-0.0114797
					704	0	-0.0194137							704	0	-0.0405984							704	0	-0.0114797
					705	0	-0.0194034							705	0	-0.0405984							705	0	-0.0114797
					706	0	-0.0192988							706	0	-0.0405984							706	0	-0.0114797
					707	0	-0.0192683							707	0	-0.0405984							707	0	-0.0114797
					708	0	-0.0191963							708	0	-0.0405984							708	0	-0.0114797
					709	0	-0.0191963							709	0	-0.0405984							709	0	-0.0114797
					710	0	-0.0191963							710	0	-0.0405984							710	0	-0.0114797
					711	0	-0.0191763							711	0	-0.0405984							711	0	-0.0114797
					712	0	-0.0191763							712	0	-0.0405984							712	0	-0.0114797
					713	0	-0.0191763							713	0	-0.0405984							713	0	-0.0114797
					714	0	-0.0191679							714	0	-0.0405984							714	0	-0.0114797
					715	0	-0.0191453							715	0	-0.0405984							715	0	-0.0114797
					716	0	-0.0190832							716	0	-0.0405984							716	0	-0.0114797
					717	0	-0.0190284							717	0	-0.0405984							717	0	-0.0114797
					718	0	-0.0190268							718	0	-0.0405984							718	0	-0.0114797
					719	0	-0.0190268							719	0	-0.0405984							719	0	-0.0114797
					720	0	-0.0190253							720	0	-0.0405984							720	0	-0.0114797
					721	0	-0.0190253							721	0	-0.0405984							721	0	-0.0114797
					722	0	-0.018934							722	0	-0.0405984							722	0	-0.0114797
					723	0	-0.0187682							723	0	-0.0405984							723	0	-0.0114797
					724	0	-0.0187574							724	0	-0.0405984							724	0	-0.0114797
					725	0	-0.0185721							725	0	-0.0405984							725	0	-0.0114797
					726	0	-0.0185653							726	0	-0.0405984							726	0	-0.0114797
					727	0	-0.0185195							727	0	-0.0405984							727	0	-0.0114797
					728	0	-0.0183081							728	0	-0.0405984							728	0	-0.0114797
					729	0	-0.0183018							729	0	-0.0405984							729	0	-0.0113377
					730	0	-0.0182491							730	0	-0.0405984							730	0	-0.0113377
					731	0	-0.0182475							731	0	-0.0405984							731	0	-0.0113377
					732	0	-0.0182475							732	0	-0.0405984							732	0	-0.0113377
					733	0	-0.0182475							733	0	-0.0405984							733	0	-0.0113377
					734	0	-0.0182475							734	0	-0.0405984							734	0	-0.0113377
					735	0	-0.0181972							735	0	-0.0405984							735	0	-0.0113377
					736	0	-0.0181834							736	0	-0.0405984							736	0	-0.0113377
					737	0	-0.0181834							737	0	-0.0405984							737	0	-0.0113377
					738	0	-0.0180307							738	0	-0.0405984							738	0	-0.0113377
					739	0	-0.0179965							739	0	-0.0405984							739	0	-0.0113377
					740	0	-0.0179337							740	0	-0.0405984							740	0	-0.0113377
					741	0	-0.0178849							741	0	-0.0405984							741	0	-0.0113377
					742	0	-0.0177486							742	0	-0.0405984							742	0	-0.0113377
					743	0	-0.0177486							743	0	-0.0405984							743	0	-0.0113377
					744	0	-0.0177101							744	0	-0.0405984							744	0	-0.0113377
					745	0	-0.0175777							745	0	-0.0405984							745	0	-0.0113377
					746	0	-0.0175777							746	0	-0.0405984							746	0	-0.0113377
					747	0	-0.017362							747	0	-0.0405984							747	0	-0.0113377
					748	0	-0.0171978							748	0	-0.0405984							748	0	-0.0113377
					749	0	-0.0171876							749	0	-0.0405984							749	0	-0.0113377
					750	0	-0.0171586							750	0	-0.0405984							750	0	-0.0113377
					751	0	-0.0171083							751	0	-0.0404264							751	0	-0.0113377
					752	0	-0.0169346							752	0	-0.0404264							752	0	-0.0113377
					753	0	-0.0169346							753	0	-0.0404264							753	0	-0.0113377
					754	0	-0.0168244							754	0	-0.0404264							754	0	-0.0113377
					755	0	-0.0168227							755	0	-0.0404264							755	0	-0.0113377
					756	0	-0.0166556							756	0	-0.0404264							756	0	-0.0113377
					757	0	-0.0165648							757	0	-0.0404264							757	0	-0.0113377
					758	0	-0.0165648							758	0	-0.0404264							758	0	-0.0113377
					759	0	-0.0163741							759	0	-0.0404264							759	0	-0.0113377
					760	0	-0.0163236							760	0	-0.0404264							760	0	-0.0113377
					761	0	-0.0162969							761	0	-0.0404264							761	0	-0.0113377
					762	0	-0.0162695							762	0	-0.0404264							762	0	-0.0113377
					763	0	-0.0161481							763	0	-0.0404264							763	0	-0.0113377
					764	0	-0.0161481							764	0	-0.0404264							764	0	-0.0113377
					765	0	-0.0161481							765	0	-0.0404264							765	0	-0.0113377
					766	0	-0.0161481							766	0	-0.0404264							766	0	-0.0113377
					767	0	-0.0161435							767	0	-0.0404264							767	0	-0.0113377
					768	0	-0.0161416							768	0	-0.0404264							768	0	-0.0113377
					769	0	-0.0161301							769	0	-0.0404264							769	0	-0.0113377
					770	0	-0.0161301							770	0	-0.0404264							770	0	-0.0113377
					771	0	-0.0161301							771	0	-0.0404264							771	0	-0.0113377
					772	0	-0.0161301							772	0	-0.0404264							772	0	-0.0113377
					773	0	-0.0161301							773	0	-0.0404264							773	0	-0.0113377
					774	0	-0.0161038							774	0	-0.0404264							774	0	-0.0113377
					775	0	-0.0158777							775	0	-0.0404264							775	0	-0.0113377
					776	0	-0.0158777							776	0	-0.0404264							776	0	-0.0113377
					777	0	-0.0158777							777	0	-0.0404264							777	0	-0.0113377
					778	0	-0.0158777							778	0	-0.0404264							778	0	-0.0113377
					779	0	-0.0158777							779	0	-0.0404264							779	0	-0.0113377
					780	0	-0.0157728							780	0	-0.0404264							780	0	-0.0113377
					781	0	-0.0154697							781	0	-0.0404264							781	0	-0.0113377
					782	0	-0.0153669							782	0	-0.0404264							782	0	-0.0113377
					783	0	-0.0153669							783	0	-0.0404264							783	0	-0.0113377
					784	0	-0.0152581							784	0	-0.0404264							784	0	-0.0113377
					785	0	-0.0152581							785	0	-0.0404264							785	0	-0.0113377
					786	0	-0.0150984							786	0	-0.0404264							786	0	-0.0113377
					787	0	-0.015049							787	0	-0.0404264							787	0	-0.0113377
					788	0	-0.0150244							788	0	-0.0404264							788	0	-0.0113377
					789	0	-0.0149462							789	0	-0.0404264							789	0	-0.0113377
					790	0	-0.0149007							790	0	-0.0404264							790	0	-0.0113377
					791	0	-0.0148534							791	0	-0.0404264							791	0	-0.0113377
					792	0	-0.0148249							792	0	-0.0404264							792	0	-0.0113377
					793	0	-0.0148249							793	0	-0.0404264							793	0	-0.0113377
					794	0	-0.0147147							794	0	-0.0404264							794	0	-0.0113377
					795	0	-0.0143862							795	0	-0.0404264							795	0	-0.0113377
					796	0	-0.0143862							796	0	-0.0404264							796	0	-0.0113377
					797	0	-0.0142968							797	0	-0.0404264							797	0	-0.0113377
					798	0	-0.0140743							798	0	-0.0404264							798	0	-0.0113377
					799	0	-0.0140488							799	0	-0.0404264							799	0	-0.0113377
					800	0	-0.0139281							800	0	-0.0404264							800	0	-0.0113377
					801	0	-0.0138406							801	0	-0.0404264							801	0	-0.0113377
					802	0	-0.0138114							802	0	-0.0404264							802	0	-0.0113377
					803	0	-0.0137093							803	0	-0.0404264							803	0	-0.0113377
					804	0	-0.0136233							804	0	-0.0404264							804	0	-0.0113377
					805	0	-0.0135729							805	0	-0.0404264							805	0	-0.0113377
					806	0	-0.0135431							806	0	-0.0404264							806	0	-0.0113377
					807	0	-0.0134058							807	0	-0.0404264							807	0	-0.0113377
					808	0	-0.0132863							808	0	-0.0404264							808	0	-0.0113377
					809	0	-0.0131486							809	0	-0.0404264							809	0	-0.0113377
					810	0	-0.0131278							810	0	-0.0404264							810	0	-0.0113377
					811	0	-0.0129991							811	0	-0.0404264							811	0	-0.0113377
					812	0	-0.0129991							812	0	-0.0404264							812	0	-0.0113377
					813	0	-0.0129991							813	0	-0.0404264							813	0	-0.0113377
					814	0	-0.0129991							814	0	-0.0404264							814	0	-0.0113377
					815	0	-0.0129991							815	0	-0.0404264							815	0	-0.0113377
					816	0	-0.0129821							816	0	-0.0404264							816	0	-0.0113377
					817	0	-0.0129393							817	0	-0.0404264							817	0	-0.0113377
					818	0	-0.0129393							818	0	-0.0404264							818	0	-0.0113377
					819	0	-0.0126877							819	0	-0.0404264							819	0	-0.0113377
					820	0	-0.0125216							820	0	-0.0404264							820	0	-0.0113377
					821	0	-0.0123401							821	0	-0.0404264							821	0	-0.0113377
					822	0	-0.0123401							822	0	-0.0404264							822	0	-0.0113377
					823	0	-0.0123401							823	0	-0.0404264							823	0	-0.0113377
					824	0	-0.0123401							824	0	-0.0404264							824	0	-0.0113377
					825	0	-0.0123401							825	0	-0.0404264							825	0	-0.0113377
					826	0	-0.0122025							826	0	-0.0404264							826	0	-0.0113377
					827	0	-0.0120109							827	0	-0.0404264							827	0	-0.0113377
					828	0	-0.0120018							828	0	-0.0404264							828	0	-0.0113377
					829	0	-0.0119582							829	0	-0.0404264							829	0	-0.0113377
					830	0	-0.0119582							830	0	-0.0404264							830	0	-0.0113377
					831	0	-0.0119508							831	0	-0.0404264							831	0	-0.0113377
					832	0	-0.011679							832	0	-0.0404264							832	0	-0.0113377
					833	0	-0.0116141							833	0	-0.0404264							833	0	-0.0113377
					834	0	-0.0113795							834	0	-0.0404264							834	0	-0.0113377
					835	0	-0.011334							835	0	-0.0404264							835	0	-0.0113377
					836	0	-0.01107							836	0	-0.0404264							836	0	-0.0113377
					837	0	-0.0110004							837	0	-0.0404264							837	0	-0.0113377
					838	0	-0.0108997							838	0	-0.0404264							838	0	-0.0113377
					839	0	-0.0108989							839	0	-0.0404264							839	0	-0.0113377
					840	0	-0.0108989							840	0	-0.0404264							840	0	-0.0113377
					841	0	-0.0108297							841	0	-0.0404264							841	0	-0.0113377
					842	0	-0.0108297							842	0	-0.0404264							842	0	-0.0113377
					843	0	-0.0108297							843	0	-0.0404264							843	0	-0.0113377
					844	0	-0.0107281							844	0	-0.0404264							844	0	-0.0113377
					845	0	-0.0107014							845	0	-0.0404264							845	0	-0.0113377
					846	0	-0.0106294							846	0	-0.0404264							846	0	-0.0113377
					847	0	-0.0105615							847	0	-0.0404264							847	0	-0.0113377
					848	0	-0.01052							848	0	-0.0404264							848	0	-0.0113377
					849	0	-0.0104954							849	0	-0.0404264							849	0	-0.0113377
					850	0	-0.0104791							850	0	-0.0404264							850	0	-0.0113377
					851	0	-0.0104223							851	0	-0.0404264							851	0	-0.0113377
					852	0	-0.0103396							852	0	-0.0404264							852	0	-0.0113377
					853	0	-0.0103226							853	0	-0.0404264							853	0	-0.0113377
					854	0	-0.0101775							854	0	-0.0404264							854	0	-0.0113377
					855	0	-0.0100928							855	0	-0.0404264							855	0	-0.0113377
					856	0	-0.0100928							856	0	-0.0404264							856	0	-0.0113377
					857	0	-0.0100928							857	0	-0.0404264							857	0	-0.0113377
					858	0	-0.0100075							858	0	-0.0404264							858	0	-0.0113377
					859	0	-0.0099713							859	0	-0.0404264							859	0	-0.0113377
					860	0	-0.00989469							860	0	-0.0404264							860	0	-0.0113377
					861	0	-0.00985007							861	0	-0.0404264							861	0	-0.0113377
					862	0	-0.00985007							862	0	-0.0404264							862	0	-0.0113377
					863	0	-0.00984969							863	0	-0.0404264							863	0	-0.0113377
					864	0	-0.00967328							864	0	-0.0404264							864	0	-0.0113377
					865	0	-0.00948456							865	0	-0.0404264							865	0	-0.0113377
					866	0	-0.00937259							866	0	-0.0404264							866	0	-0.0113377
					867	0	-0.00918771							867	0	-0.0404264							867	0	-0.0113377
					868	0	-0.00910949							868	0	-0.0404264							868	0	-0.0113377
					869	0	-0.00910949							869	0	-0.0404264							869	0	-0.0113377
					870	0	-0.00910949							870	0	-0.0404264							870	0	-0.0113377
					871	0	-0.00900429							871	0	-0.0404264							871	0	-0.0113377
					872	0	-0.00895388							872	0	-0.0404264							872	0	-0.0113377
					873	0	-0.008892							873	0	-0.0404264							873	0	-0.0113377
					874	0	-0.00880039							874	0	-0.0404264							874	0	-0.0113377
					875	0	-0.00872102							875	0	-0.0404264							875	0	-0.0113377
					876	0	-0.00872004							876	0	-0.0404264							876	0	-0.0113377
					877	0	-0.00872004							877	0	-0.0404264							877	0	-0.0113377
					878	0	-0.00869155							878	0	-0.0404264							878	0	-0.0113377
					879	0	-0.00866584							879	0	-0.0404264							879	0	-0.0113377
					880	0	-0.00860489							880	0	-0.0404264							880	0	-0.0113377
					881	0	-0.00849597							881	0	-0.0404264							881	0	-0.0113377
					882	0	-0.00845315							882	0	-0.0404264							882	0	-0.0113377
					883	0	-0.00840704							883	0	-0.0404264							883	0	-0.0113377
					884	0	-0.00825961							884	0	-0.0404264							884	0	-0.0113377
					885	0	-0.00824025							885	0	-0.0404264							885	0	-0.0113377
					886	0	-0.00806783							886	0	-0.0404264							886	0	-0.0113377
					887	0	-0.00806362							887	0	-0.0404264							887	0	-0.0113377
					888	0	-0.00802273							888	0	-0.0404264							888	0	-0.0113377
					889	0	-0.00802273							889	0	-0.0404264							889	0	-0.0113377
					890	0	-0.00802273							890	0	-0.0404264							890	0	-0.0113377
					891	0	-0.00800383							891	0	-0.0404264							891	0	-0.0113377
					892	0	-0.00789265							892	0	-0.0404264							892	0	-0.0113377
					893	0	-0.00780343							893	0	-0.0404264							893	0	-0.0113377
					894	0	-0.00775072							894	0	-0.0404264							894	0	-0.0113377
					895	0	-0.00775072							895	0	-0.0404264							895	0	-0.0113377
					896	0	-0.00770304							896	0	-0.0395723							896	0	-0.0113377
					897	0	-0.00766522							897	0	-0.0395723							897	0	-0.0113377
					898	0	-0.00766522							898	0	-0.0395723							898	0	-0.0113377
					899	0	-0.00766522							899	0	-0.0395723							899	0	-0.0113377
					900	0	-0.00761536							900	0	-0.0395723							900	0	-0.0113377
					901	0	-0.00761536							901	0	-0.0395723							901	0	-0.0113377
					902	0	-0.00744029							902	0	-0.0395723							902	0	-0.0113377
					903	0	-0.0074374							903	0	-0.0395723							903	0	-0.0113377
					904	0	-0.00727341							904	0	-0.0395723							904	0	-0.0113377
					905	0	-0.00727341							905	0	-0.0395723							905	0	-0.0113377
					906	0	-0.00724631							906	0	-0.0395723							906	0	-0.0113377
					907	0	-0.00717652							907	0	-0.0395723							907	0	-0.0113377
					908	0	-0.00712319							908	0	-0.0395723							908	0	-0.0113377
					909	0	-0.00712319							909	0	-0.0395723							909	0	-0.0113377
					910	0	-0.00700554							910	0	-0.0395723							910	0	-0.0113377
					911	0	-0.00697718							911	0	-0.0395723							911	0	-0.0113377
					912	0	-0.00694039							912	0	-0.0395723							912	0	-0.0113377
					913	0	-0.00686259							913	0	-0.0395723							913	0	-0.0113377
					914	0	-0.00685074							914	0	-0.0395723							914	0	-0.0113377
					915	0	-0.00684395							915	0	-0.0395723							915	0	-0.0113377
					916	0	-0.00681865							916	0	-0.0395723							916	0	-0.0113377
					917	0	-0.00680653							917	0	-0.0395723							917	0	-0.0113377
					918	0	-0.00673417							918	0	-0.0395723							918	0	-0.0113377
					919	0	-0.00672957							919	0	-0.0395723							919	0	-0.0113377
					920	0	-0.00670104							920	0	-0.0395723							920	0	-0.0113377
					921	0	-0.00661039							921	0	-0.0395723							921	0	-0.0113377
					922	0	-0.00658188							922	0	-0.0395723							922	0	-0.0113377
					923	0	-0.00657764							923	0	-0.0395723							923	0	-0.0113377
					924	0	-0.00657246							924	0	-0.0395723							924	0	-0.0113377
					925	0	-0.00634117							925	0	-0.0395723							925	0	-0.0113377
					926	0	-0.00630459							926	0	-0.0395723							926	0	-0.0113377
					927	0	-0.00627614							927	0	-0.0395723							927	0	-0.0113377
					928	0	-0.00599677							928	0	-0.0395723							928	0	-0.0113377
					929	0	-0.00595057							929	0	-0.0395723							929	0	-0.0113377
					930	0	-0.0058969							930	0	-0.0395723							930	0	-0.0113377
					931	0	-0.005834							931	0	-0.0395723							931	0	-0.0113377
					932	0	-0.0058258							932	0	-0.0395723							932	0	-0.0113377
					933	0	-0.0058258							933	0	-0.0395723							933	0	-0.0113377
					934	0	-0.00580087							934	0	-0.0395723							934	0	-0.0113377
					935	0	-0.0057289							935	0	-0.0395723							935	0	-0.0113377
					936	0	-0.00569208							936	0	-0.0395723							936	0	-0.0113377
					937	0	-0.00557551							937	0	-0.0395723							937	0	-0.0113377
					938	0	-0.00555557							938	0	-0.0395723							938	0	-0.0113377
					939	0	-0.00553048							939	0	-0.0395723							939	0	-0.0113377
					940	0	-0.00551773							940	0	-0.0395723							940	0	-0.0113377
					941	0	-0.00547569							941	0	-0.0395723							941	0	-0.0113377
					942	0	-0.00538098							942	0	-0.0395723							942	0	-0.0113377
					943	0	-0.00538098							943	0	-0.0395723							943	0	-0.0113377
					944	0	-0.00527544							944	0	-0.0395723							944	0	-0.0113377
					945	0	-0.00527544							945	0	-0.0395723							945	0	-0.0113377
					946	0	-0.00517389							946	0	-0.0395723							946	0	-0.0113377
					947	0	-0.00517389							947	0	-0.0395723							947	0	-0.0113377
					948	0	-0.00516238							948	0	-0.0395723							948	0	-0.0113377
					949	0	-0.00498596							949	0	-0.0395723							949	0	-0.0113377
					950	0	-0.00487371							950	0	-0.0395723							950	0	-0.0113377
					951	0	-0.00486318							951	0	-0.0395723							951	0	-0.0113377
					952	0	-0.00483074							952	0	-0.0395723							952	0	-0.0113377
					953	0	-0.00481871							953	0	-0.0395723							953	0	-0.0113377
					954	0	-0.00481871							954	0	-0.0395723							954	0	-0.0113377
					955	0	-0.00466976							955	0	-0.0395723							955	0	-0.0113377
					956	0	-0.00460169							956	0	-0.0395723							956	0	-0.0113377
					957	0	-0.00454916							957	0	-0.0395723							957	0	-0.0113377
					958	0	-0.00450075							958	0	-0.0395723							958	0	-0.0113377
					959	0	-0.00450075							959	0	-0.0395723							959	0	-0.0113377
					960	0	-0.00450075							960	0	-0.0395723							960	0	-0.0113377
					961	0	-0.00447042							961	0	-0.0395723							961	0	-0.0113377
					962	0	-0.00434725							962	0	-0.0395723							962	0	-0.0113377
					963	0	-0.00427697							963	0	-0.0395723							963	0	-0.0113377
					964	0	-0.0041665							964	0	-0.0395723							964	0	-0.0113377
					965	0	-0.00412421							965	0	-0.0395723							965	0	-0.0113377
					966	0	-0.00405772							966	0	-0.0395723							966	0	-0.0113377
					967	0	-0.00397315							967	0	-0.0395723							967	0	-0.0113377
					968	0	-0.00395872							968	0	-0.0395723							968	0	-0.0113377
					969	0	-0.00392687							969	0	-0.0395723							969	0	-0.0113377
					970	0	-0.00383589							970	0	-0.0395723							970	0	-0.0113377
					971	0	-0.00358514							971	0	-0.0395723							971	0	-0.0113377
					972	0	-0.00355202							972	0	-0.0395723							972	0	-0.0113377
					973	0	-0.00350831							973	0	-0.0395723							973	0	-0.0113377
					974	0	-0.00344592							974	0	-0.0395723							974	0	-0.0113377
					975	0	-0.00344592							975	0	-0.0395723							975	0	-0.0113377
					976	0	-0.00343113							976	0	-0.0395723							976	0	-0.0113377
					977	0	-0.00331647							977	0	-0.0395723							977	0	-0.0113377
					978	0	-0.00331185							978	0	-0.0395723							978	0	-0.0113377
					979	0	-0.00312796							979	0	-0.0395723							979	0	-0.0113377
					980	0	-0.00311097							980	0	-0.0395723							980	0	-0.0113377
					981	0	-0.00307986							981	0	-0.0395723							981	0	-0.0113377
					982	0	-0.00301123							982	0	-0.0395723							982	0	-0.0113377
					983	0	-0.00294261							983	0	-0.0395723							983	0	-0.0113377
					984	0	-0.00293058							984	0	-0.0395723							984	0	-0.0113377
					985	0	-0.00287631							985	0	-0.0395723							985	0	-0.0113377
					986	0	-0.00284556							986	0	-0.0395723							986	0	-0.0113377
					987	0	-0.00283011							987	0	-0.0395723							987	0	-0.0113377
					988	0	-0.00280415							988	0	-0.0395723							988	0	-0.0113377
					989	0	-0.00279263							989	0	-0.0395723							989	0	-0.0113377
					990	0	-0.00277273							990	0	-0.0395723							990	0	-0.0113377
					991	0	-0.00266271							991	0	-0.0395723							991	0	-0.0113377
					992	0	-0.00265184							992	0	-0.0395723							992	0	-0.0113377
					993	0	-0.00255242							993	0	-0.0395723							993	0	-0.0113377
					994	0	-0.00253115							994	0	-0.0395723							994	0	-0.0113377
					995	0	-0.00250234							995	0	-0.0395723							995	0	-0.0113377
					996	0	-0.0023911							996	0	-0.0395723							996	0	-0.0113377
					997	0	-0.00237481							997	0	-0.0395723							997	0	-0.0113377
					998	0	-0.00232042							998	0	-0.0395723							998	0	-0.0113377
					999	0	-0.00217437							999	0	-0.0395723							999	0	-0.0113377
					1000	0	-0.00213944							1000	0	-0.0395723							1000	0	-0.0113377
					1001	0	-0.00213518							1001	0	-0.0395723							1001	0	-0.0113377
					1002	0	-0.00207314							1002	0	-0.0395723							1002	0	-0.0113377
					1003	0	-0.00191537							1003	0	-0.0395723							1003	0	-0.0113377
					1004	0	-0.00189033							1004	0	-0.0395723							1004	0	-0.0113377
					1005	0	-0.00187584							1005	0	-0.0395723							1005	0	-0.0113377
					1006	0	-0.00187143							1006	0	-0.0395723							1006	0	-0.0113377
					1007	0	-0.00184907							1007	0	-0.0395723							1007	0	-0.0113377
					1008	0	-0.00184429							1008	0	-0.0395723							1008	0	-0.0113377
					1009	0	-0.00174866							1009	0	-0.0395723							1009	0	-0.0113377
					1010	0	-0.00165394							1010	0	-0.0395723							1010	0	-0.0113377
					1011	0	-0.00165394							1011	0	-0.0395723							1011	0	-0.0113377
					1012	0	-0.00165394							1012	0	-0.0395723							1012	0	-0.0113377
					1013	0	-0.00165394							1013	0	-0.0395723							1013	0	-0.0113377
					1014	0	-0.00165394							1014	0	-0.0395723							1014	0	-0.0113377
					1015	0	-0.00165394							1015	0	-0.0395723							1015	0	-0.0113377
					1016	0	-0.00165394							1016	0	-0.0395723							1016	0	-0.0113377
					1017	0	-0.00165394							1017	0	-0.0395723							1017	0	-0.0113377
					1018	0	-0.00157011							1018	0	-0.0395723							1018	0	-0.0113377
					1019	0	-0.00156894							1019	0	-0.0395723							1019	0	-0.0113377
					1020	0	-0.00155704							1020	0	-0.0395723							1020	0	-0.0113377
					1021	0	-0.00134831							1021	0	-0.0395723							1021	0	-0.0113377
					1022	0	-0.00133627							1022	0	-0.0395723							1022	0	-0.0113377
					1023	0	-0.00101832							1023	0	-0.0395723							1023	0	-0.0113377
					1024	0	-0.000941824							1024	0	-0.0395723							1024	0	-0.0113377
					1025	0	-0.00090701							1025	0	-0.0395723							1025	0	-0.0113377
					1026	0	-0.000766659							1026	0	-0.0395723							1026	0	-0.0113377
					1027	0	-0.000673384							1027	0	-0.0395723							1027	0	-0.0113377
					1028	0	-0.000673384							1028	0	-0.0395723							1028	0	-0.0113377
					1029	0	-0.000673384							1029	0	-0.0395723							1029	0	-0.0113377
					1030	0	-0.000673384							1030	0	-0.0395723							1030	0	-0.0113377
					1031	0	-0.000552688							1031	0	-0.0395723							1031	0	-0.0113377
					1032	0	-0.00049771							1032	0	-0.0395723							1032	0	-0.0113377
					1033	0	-0.000402992							1033	0	-0.0395723							1033	0	-0.0113377
					1034	0	-0.000316943							1034	0	-0.0395723							1034	0	-0.0113377
					1035	0	-0.000302556							1035	0	-0.0395723							1035	0	-0.0113377
					1036	0	-0.000293482							1036	0	-0.0395723							1036	0	-0.0113377
					1037	0	-0.00028145							1037	0	-0.0395723							1037	0	-0.0113377
					1038	0	-0.000163121							1038	0	-0.0395723							1038	0	-0.0113377
					1039	0	-9.68416e-05							1039	0	-0.0395723							1039	0	-0.0113377
					1040	0	2.93091e-05							1040	0	-0.0395723							1040	0	-0.0113377
					1041	0	3.65087e-05							1041	0	-0.0395723							1041	0	-0.0113377
					1042	0	3.65087e-05							1042	0	-0.0395723							1042	0	-0.0113377
					1043	0	3.65087e-05							1043	0	-0.0395723							1043	0	-0.0113377
					1044	0	0.000255129							1044	0	-0.0395723							1044	0	-0.0113377
					1045	0	0.000370759							1045	0	-0.0395723							1045	0	-0.0113377
					1046	0	0.000376292							1046	0	-0.036497							1046	0	-0.0113377
					1047	0	0.000707071							1047	0	-0.036497							1047	0	-0.0113377
					1048	0	0.00102379							1048	0	-0.036497							1048	0	-0.0113377
					1049	0	0.00109133							1049	0	-0.036497							1049	0	-0.0113377
					1050	0	0.00109133							1050	0	-0.036497							1050	0	-0.0113377
					1051	0	0.00109133							1051	0	-0.036497							1051	0	-0.0113377
					1052	0	0.00112416							1052	0	-0.0363886							1052	0	-0.0113377
					1053	0	0.00123627							1053	0	-0.0363886							1053	0	-0.0113377
					1054	0	0.00124128							1054	0	-0.0363886							1054	0	-0.0113377
					1055	0	0.00127778							1055	0	-0.0358201							1055	0	-0.0113377
					1056	0	0.00128856							1056	0	-0.0358201							1056	0	-0.0113377
					1057	0	0.0013154							1057	0	-0.0358201							1057	0	-0.0113377
					1058	0	0.00141226							1058	0	-0.0358201							1058	0	-0.0113377
					1059	0	0.00142597							1059	0	-0.0358201							1059	0	-0.0113377
					1060	0	0.00168013							1060	0	-0.0304855							1060	0	-0.0113377
					1061	0	0.00196675							1061	0	-0.0304855							1061	0	-0.0113377
					1062	0	0.00202815							1062	0	-0.0304855							1062	0	-0.0113377
					1063	0	0.0020525							1063	0	-0.0304855							1063	0	-0.0113377
					1064	0	0.00210833							1064	0	-0.0304855							1064	0	-0.0113377
					1065	0	0.00242556							1065	0	-0.0304855							1065	0	-0.0113377
					1066	0	0.00247402							1066	0	-0.0304855							1066	0	-0.0113377
					1067	0	0.00247564							1067	0	-0.0304855							1067	0	-0.0113377
					1068	0	0.00247564							1068	0	-0.0304855							1068	0	-0.0113377
					1069	0	0.00247564							1069	0	-0.0304855							1069	0	-0.0113377
					1070	0	0.00285987							1070	0	-0.0304855							1070	0	-0.0113377
					1071	0	0.00288302							1071	0	-0.0304855							1071	0	-0.0113377
					1072	0	0.00293861							1072	0	-0.0304855							1072	0	-0.0113377
					1073	0	0.00298158							1073	0	-0.0304855							1073	0	-0.0113377
					1074	0	0.00312273							1074	0	-0.0304855							1074	0	-0.0113377
					1075	0	0.00320098							1075	0	-0.0304855							1075	0	-0.0113377
					1076	0	0.00320098							1076	0	-0.0304855							1076	0	-0.0113377
					1077	0	0.00351727							1077	0	-0.0304855							1077	0	-0.0113377
					1078	0	0.00356082							1078	0	-0.0302049							1078	0	-0.0113377
					1079	0	0.00370429							1079	0	-0.0302049							1079	0	-0.0113377
					1080	0	0.00382058							1080	0	-0.0302049							1080	0	-0.0113377
					1081	0	0.00382604							1081	0	-0.0302049							1081	0	-0.0113377
					1082	0	0.00383993							1082	0	-0.0302049							1082	0	-0.0113377
					1083	0	0.00395147							1083	0	-0.0302049							1083	0	-0.0113377
					1084	0	0.00400643							1084	0	-0.0302049							1084	0	-0.0113377
					1085	0	0.00412065							1085	0	-0.0302049							1085	0	-0.0113377
					1086	0	0.00413651							1086	0	-0.0302049							1086	0	-0.0113377
					1087	0	0.00418699							1087	0	-0.0302049							1087	0	-0.0113377
					1088	0	0.00430748							1088	0	-0.0302049							1088	0	-0.0113377
					1089	0	0.00430748							1089	0	-0.0302049							1089	0	-0.0113377
					1090	0	0.00430748							1090	0	-0.0302049							1090	0	-0.0113377
					1091	0	0.00430748							1091	0	-0.0302049							1091	0	-0.0113377
					1092	0	0.00430748							1092	0	-0.0302049							1092	0	-0.0113377
					1093	0	0.00430748							1093	0	-0.0302049							1093	0	-0.0113377
					1094	0	0.00430748							1094	0	-0.0302049							1094	0	-0.0113377
					1095	0	0.00440438							1095	0	-0.0302049							1095	0	-0.0113377
					1096	0	0.0044253							1096	0	-0.0302049							1096	0	-0.0113377
					1097	0	0.00447987							1097	0	-0.0302049							1097	0	-0.0113377
					1098	0	0.00453931							1098	0	-0.0302049							1098	0	-0.0113377
					1099	0	0.00462293							1099	0	-0.0302049							1099	1	0.00164239
					1100	0	0.00474867							1100	0	-0.0302049							1100	1	0.00266366
					1101	0	0.00508063							1101	0	-0.0302049							1101	0	0.00284138
					1102	0	0.00509435							1102	0	-0.0302049							1102	0	0.00407004
					1103	0	0.00512065							1103	0	-0.0302049							1103	0	0.00407004
					1104	0	0.00520226							1104	0	-0.0302049							1104	0	0.00407004
					1105	0	0.00520226							1105	0	-0.0301011							1105	0	0.00407004
					1106	0	0.00524433							1106	0	-0.0301011							1106	0	0.00407004
					1107	0	0.0052728							1107	0	-0.0301011							1107	0	0.00407004
					1108	0	0.0052864							1108	0	-0.0301011							1108	0	0.00407004
					1109	0	0.00531063							1109	0	-0.0301011							1109	0	0.00407004
					1110	0	0.00531063							1110	0	-0.0301011							1110	0	0.00407004
					1111	0	0.00531063							1111	0	-0.0301011							1111	0	0.00407004
					1112	0	0.00533438							1112	0	-0.0301011							1112	0	0.00407004
					1113	0	0.00535265							1113	0	-0.0301011							1113	0	0.00407004
					1114	0	0.00536663							1114	0	-0.0301011							1114	0	0.00407004
					1115	0	0.00541484							1115	0	-0.0301011							1115	0	0.00407004
					1116	0	0.00558412							1116	0	-0.0301011							1116	0	0.00407004
					1117	0	0.00558412							1117	0	-0.0301011							1117	0	0.00407004
					1118	0	0.00562467							1118	0	-0.0301011							1118	0	0.00407004
					1119	0	0.00564383							1119	0	-0.0301011							1119	0	0.00407004
					1120	0	0.00574536							1120	0	-0.0301011							1120	0	0.00407004
					1121	0	0.00575509							1121	0	-0.0301011							1121	1	0.00407004
					1122	0	0.00581139							1122	0	-0.0301011							1122	0	0.00407004
					1123	0	0.00584698							1123	0	-0.0269174							1123	0	0.00407004
					1124	0	0.00588462							1124	0	-0.026384							1124	0	0.00407004
					1125	0	0.00598119							1125	0	-0.026384							1125	0	0.00407004
					1126	0	0.00603546							1126	0	-0.0255987							1126	0	0.00407004
					1127	0	0.00618691							1127	0	-0.0255987							1127	0	0.00407004
					1128	0	0.00624524							1128	0	-0.0245898							1128	0	0.00407004
					1129	0	0.00628109							1129	0	-0.0245898							1129	0	0.00407004
					1130	0	0.00638174							1130	0	-0.0245898							1130	0	0.00407004
					1131	0	0.00645604							1131	0	-0.0245898							1131	0	0.00407004
					1132	0	0.00645604							1132	0	-0.0245898							1132	0	0.00407004
					1133	0	0.00654196							1133	0	-0.0245898							1133	0	0.00407004
					1134	0	0.00664559							1134	0	-0.0245898							1134	0	0.00429837
					1135	0	0.00664559							1135	0	-0.0245898							1135	0	0.00429837
					1136	0	0.0066671							1136	0	-0.0245898							1136	0	0.00429837
					1137	0	0.00679523							1137	0	-0.0245898							1137	0	0.00429837
					1138	0	0.00686076							1138	0	-0.0245898							1138	0	0.00429837
					1139	0	0.00686622							1139	0	-0.0245898							1139	0	0.00429837
					1140	0	0.00689122							1140	0	-0.0245898							1140	0	0.00429837
					1141	0	0.00689488							1141	0	-0.0245898							1141	0	0.00429837
					1142	0	0.00689624							1142	0	-0.0245898							1142	0	0.00429837
					1143	0	0.0069848							1143	0	-0.0245898							1143	0	0.00429837
					1144	0	0.00700069							1144	0	-0.0245898							1144	0	0.00429837
					1145	0	0.00706562							1145	0	-0.0245898							1145	0	0.00429837
					1146	0	0.00709524							1146	0	-0.0245898							1146	0	0.00429837
					1147	0	0.0071501							1147	0	-0.0245898							1147	0	0.00429837
					1148	0	0.00723449							1148	0	-0.0245898							1148	0	0.00429837
					1149	0	0.00725144							1149	0	-0.0245898							1149	1	0.00429837
					1150	0	0.00728512							1150	0	-0.0245898							1150	0	0.00429837
					1151	0	0.00752444							1151	0	-0.0245898							1151	0	0.00429837
					1152	0	0.00760308							1152	0	-0.0245898							1152	0	0.00429837
					1153	0	0.00765589							1153	0	-0.0245898							1153	0	0.00429837
					1154	0	0.00770041							1154	0	-0.0245898							1154	0	0.00429837
					1155	0	0.0079623							1155	0	-0.0245898							1155	0	0.00429837
					1156	0	0.00799441							1156	0	-0.0245898							1156	1	0.00429837
					1157	0	0.00802955							1157	0	-0.0245898							1157	0	0.00429837
					1158	0	0.00812797							1158	0	-0.0245898							1158	0	0.00429837
					1159	0	0.00815714							1159	0	-0.0245898							1159	0	0.00429837
					1160	0	0.00820688							1160	0	-0.0245898							1160	0	0.00429837
					1161	0	0.00829668							1161	0	-0.0245898							1161	0	0.00495921
					1162	0	0.00831919							1162	0	-0.0245898							1162	0	0.00495921
					1163	0	0.00835737							1163	0	-0.0245898							1163	0	0.00495921
					1164	0	0.00846992							1164	0	-0.0245898							1164	0	0.00495921
					1165	0	0.0085758							1165	0	-0.0245898							1165	0	0.00495921
					1166	0	0.00862237							1166	0	-0.0245898							1166	0	0.00495921
					1167	0	0.00865031							1167	0	-0.0245898							1167	0	0.00495921
					1168	0	0.00882129							1168	0	-0.0245898							1168	0	0.00495921
					1169	0	0.00889439							1169	0	-0.0245898							1169	0	0.00495921
					1170	0	0.00891317							1170	0	-0.0245898							1170	0	0.00495921
					1171	0	0.00908336							1171	0	-0.0245898							1171	0	0.00495921
					1172	0	0.00908916							1172	0	-0.0245898							1172	0	0.00495921
					1173	0	0.00914827							1173	0	-0.0245898							1173	0	0.00495921
					1174	0	0.00919552							1174	0	-0.0245898							1174	0	0.00495921
					1175	0	0.00931194							1175	0	-0.0245898							1175	0	0.00495921
					1176	0	0.00952044							1176	0	-0.0245898							1176	0	0.00495921
					1177	0	0.00952993							1177	0	-0.0245898							1177	0	0.00495921
					1178	0	0.00952993							1178	0	-0.0245898							1178	0	0.00495921
					1179	0	0.00960423							1179	0	-0.0245898							1179	0	0.00495921
					1180	0	0.00964245							1180	0	-0.0245898							1180	0	0.00495921
					1181	0	0.00969321							1181	0	-0.0245898							1181	0	0.00495921
					1182	0	0.00978158							1182	0	-0.0245898							1182	0	0.00495921
					1183	0	0.00982337							1183	0	-0.0245898							1183	0	0.0185807
					1184	0	0.010041							1184	0	-0.0245898							1184	0	0.0508102
					1185	0	0.0100586							1185	0	-0.0245898							1185	0	0.0508102
					1186	0	0.0101316							1186	0	-0.0245898							1186	0	0.0508102
					1187	0	0.0101821							1187	0	-0.0245898							1187	0	0.0508102
					1188	0	0.0102182							1188	0	-0.0245898							1188	0	0.0508102
					1189	0	0.0102668							1189	0	-0.0245898							1189	0	0.0508102
					1190	0	0.0102689							1190	0	-0.0245898							1190	0	0.0508102
					1191	0	0.0102689							1191	0	-0.0245898							1191	0	0.0508102
					1192	0	0.010329							1192	0	-0.0245898							1192	0	0.0508102
					1193	0	0.0103512							1193	0	-0.0245898							1193	0	0.0508102
					1194	0	0.0103523							1194	0	-0.0245898							1194	0	0.0508102
					1195	0	0.0105368							1195	0	-0.0245898							1195	0	0.0508102
					1196	0	0.0105469							1196	0	-0.0245898							1196	0	0.0508102
					1197	0	0.0105469							1197	0	-0.0245898							1197	0	0.0508102
					1198	0	0.010589							1198	0	-0.0245898							1198	0	0.0508102
					1199	0	0.010601							1199	0	-0.0245898							1199	0	0.0508102
					1200	0	0.010873							1200	0	-0.0245898							1200	0	0.0508102
					1201	0	0.0109071							1201	0	-0.0245898							1201	0	0.0508102
					1202	0	0.010919							1202	0	-0.0245898							1202	1	0.0508102
					1203	0	0.0110037							1203	0	-0.0245898							1203	0	0.0508102
					1204	0	0.0110881							1204	0	-0.0245898							1204	0	0.0508102
					1205	0	0.0111268							1205	0	-0.0245898							1205	0	0.0508102
					1206	0	0.0111268							1206	0	-0.0245898							1206	0	0.0508102
					1207	0	0.011145							1207	0	-0.0245898							1207	0	0.0508102
					1208	0	0.0112553							1208	0	-0.0245898							1208	0	0.0508102
					1209	0	0.0113236							1209	0	-0.0245898							1209	0	0.0508102
					1210	0	0.0113645							1210	0	-0.0245898							1210	0	0.0508102
					1211	0	0.0113696							1211	0	-0.0245898							1211	0	0.0508102
					1212	0	0.0114991							1212	0	-0.0245898							1212	0	0.0508102
					1213	0	0.0115262							1213	0	-0.0245898							1213	0	0.0508102
					1214	0	0.0115405							1214	0	-0.0245898							1214	0	0.0508102
					1215	0	0.0115885							1215	0	-0.0245898							1215	0	0.0508102
					1216	0	0.0116209							1216	0	-0.0245898							1216	0	0.0508102
					1217	0	0.0116255							1217	0	-0.0245898							1217	0	0.0508102
					1218	0	0.0116396							1218	0	-0.0245898							1218	0	0.0508102
					1219	0	0.0117165							1219	0	-0.0245898							1219	0	0.0508102
					1220	0	0.011773							1220	0	-0.0245898							1220	0	0.0508102
					1221	0	0.0118636							1221	0	-0.0245898							1221	0	0.0508102
					1222	0	0.0119227							1222	0	-0.0245898							1222	0	0.0508102
					1223	0	0.0120436							1223	0	-0.0245898							1223	0	0.0508102
					1224	0	0.0121282							1224	0	-0.0245898							1224	0	0.0508102
					1225	0	0.0121404							1225	0	-0.0245898							1225	0	0.0508102
					1226	0	0.0121581							1226	0	-0.0245898							1226	0	0.0508102
					1227	0	0.0121747							1227	0	-0.0245898							1227	0	0.0508102
					1228	0	0.0121747							1228	0	-0.0245898							1228	0	0.0508102
					1229	0	0.0122228							1229	0	-0.0245898							1229	0	0.0508102
					1230	0	0.012314							1230	0	-0.0245898							1230	0	0.0508102
					1231	0	0.0125592							1231	0	-0.0245898							1231	0	0.0508102
					1232	0	0.0126279							1232	0	-0.0245898							1232	0	0.0508102
					1233	0	0.0126944							1233	0	-0.0245898							1233	0	0.0508102
					1234	0	0.0126944							1234	0	-0.0245898							1234	0	0.0508102
					1235	0	0.0127466							1235	0	-0.0245898							1235	0	0.0508102
					1236	0	0.0127996							1236	0	-0.0245898							1236	0	0.0508102
					1237	0	0.0128222							1237	0	-0.0245898							1237	0	0.0508102
					1238	0	0.0128911							1238	0	-0.0245898							1238	0	0.0508102
					1239	0	0.0129004							1239	0	-0.0245898							1239	0	0.0508102
					1240	0	0.0129058							1240	0	-0.0245898							1240	0	0.0508102
					1241	0	0.0129461							1241	0	-0.0245898							1241	0	0.0508102
					1242	0	0.0129724							1242	0	-0.0245898							1242	0	0.0508102
					1243	0	0.0129931							1243	0	-0.0245898							1243	0	0.0508102
					1244	0	0.013085							1244	0	-0.0245898							1244	0	0.0508102
					1245	0	0.0131927							1245	0	-0.0245898							1245	0	0.0508102
					1246	0	0.0131952							1246	0	-0.0245898							1246	0	0.0508102
					1247	0	0.0131986							1247	0	-0.0245898							1247	0	0.0508102
					1248	0	0.0132062							1248	0	-0.0245898							1248	0	0.0508102
					1249	0	0.0132339							1249	0	-0.0245898							1249	0	0.0508102
					1250	0	0.0132364							1250	0	-0.0245898							1250	0	0.0508102
					1251	0	0.013261							1251	0	-0.0245898							1251	0	0.0508102
					1252	0	0.013432							1252	0	-0.0245898							1252	0	0.0508102
					1253	0	0.0134499							1253	0	-0.0245898							1253	0	0.0508102
					1254	0	0.0135398							1254	0	-0.0245898							1254	0	0.0508102
					1255	0	0.0135577							1255	0	-0.0245898							1255	0	0.0508102
					1256	0	0.0136829							1256	0	-0.0245898							1256	0	0.0508102
					1257	0	0.0137103							1257	0	-0.0245898							1257	0	0.0508102
					1258	0	0.0137492							1258	0	-0.0245898							1258	0	0.0508102
					1259	0	0.013835							1259	0	-0.0245898							1259	0	0.0508102
					1260	0	0.0138365							1260	0	-0.0245898							1260	0	0.0508102
					1261	0	0.0138724							1261	0	-0.0245898							1261	0	0.0508102
					1262	0	0.0139694							1262	0	-0.0245898							1262	0	0.0508102
					1263	0	0.0139925							1263	0	-0.0245898							1263	0	0.0508102
					1264	0	0.0140298							1264	0	-0.0245898							1264	0	0.0508102
					1265	0	0.0142402							1265	0	-0.0245898							1265	0	0.0508102
					1266	0	0.0142765							1266	0	-0.0245898							1266	0	0.0508102
					1267	0	0.0142912							1267	0	-0.0245898							1267	0	0.0508102
					1268	0	0.0146117							1268	0	-0.0245898							1268	0	0.0508102
					1269	0	0.0146621							1269	0	-0.0245898							1269	0	0.0508102
					1270	0	0.0147728							1270	0	-0.0245898							1270	0	0.0508102
					1271	0	0.0147837							1271	0	-0.0245898							1271	0	0.0508102
					1272	0	0.014804							1272	0	-0.0245898							1272	0	0.0508102
					1273	0	0.0148344							1273	0	-0.0245898							1273	0	0.0508102
					1274	0	0.0149102							1274	0	-0.0245898							1274	0	0.0508102
					1275	0	0.0149407							1275	0	-0.0245898							1275	0	0.0508102
					1276	0	0.0149869							1276	0	-0.0245898							1276	1	0.0508102
					1277	0	0.015122							1277	0	-0.0245898							1277	0	0.0508102
					1278	0	0.0151926							1278	0	-0.0245898							1278	0	0.0508102
					1279	0	0.0151934							1279	0	-0.0245898							1279	0	0.0508102
					1280	0	0.0152972							1280	0	-0.0245898							1280	0	0.0508102
					1281	0	0.015347							1281	0	-0.0245898							1281	0	0.0508102
					1282	0	0.0154044							1282	0	-0.0245898							1282	0	0.0508102
					1283	0	0.0154902							1283	0	-0.0245898							1283	0	0.0508102
					1284	0	0.0154999							1284	0	-0.0245898							1284	0	0.0508102
					1285	0	0.0155476							1285	0	-0.0245898							1285	0	0.0508102
					1286	0	0.0155872							1286	0	-0.0245898							1286	0	0.0508102
					1287	0	0.0156561							1287	0	-0.0245898							1287	0	0.0508102
					1288	0	0.0157337							1288	0	-0.0244739							1288	0	0.0508102
					1289	0	0.0157542							1289	0	-0.0244739							1289	0	0.0516094
					1290	0	0.0157669							1290	0	-0.0244739							1290	0	0.0516094
					1291	0	0.0158494							1291	0	-0.0244739							1291	0	0.0516094
					1292	0	0.015851							1292	0	-0.0244739							1292	0	0.0516094
					1293	0	0.0158589							1293	0	-0.0244739							1293	0	0.0516094
					1294	0	0.0158589							1294	0	-0.0244739							1294	0	0.0516094
					1295	0	0.0158589							1295	0	-0.0244739							1295	0	0.0516094
					1296	0	0.0158884							1296	0	-0.0244739							1296	0	0.0516094
					1297	0	0.0160593							1297	0	-0.0244739							1297	0	0.0516094
					1298	0	0.0160593							1298	0	-0.0244739							1298	0	0.0516094
					1299	0	0.0161105							1299	0	-0.0244739							1299	0	0.0516094
					1300	0	0.0161183							1300	0	-0.0244739							1300	0	0.0516094
					1301	0	0.0161214							1301	0	-0.0244739							1301	0	0.0516094
					1302	0	0.0161214							1302	0	-0.0244739							1302	0	0.0516094
					1303	0	0.0161214							1303	0	-0.0244739							1303	0	0.0516094
					1304	0	0.0161768							1304	0	-0.0244739							1304	0	0.0516094
					1305	0	0.0163499							1305	0	-0.0244739							1305	0	0.0516094
					1306	0	0.0163596							1306	0	-0.0244739							1306	0	0.0516094
					1307	0	0.0163622							1307	0	-0.0244739							1307	0	0.0516094
					1308	0	0.0164278							1308	0	-0.0244739							1308	0	0.0516094
					1309	0	0.0164285							1309	0	-0.0244739							1309	0	0.0516094
					1310	0	0.0164671							1310	0	-0.0244739							1310	0	0.0516094
					1311	0	0.0164943							1311	0	-0.0244739							1311	0	0.0516094
					1312	0	0.0167765							1312	0	-0.0244739							1312	0	0.0516094
					1313	0	0.0169017							1313	0	-0.0244739							1313	0	0.0516094
					1314	0	0.0169137							1314	0	-0.0244739							1314	0	0.0516094
					1315	0	0.0169476							1315	0	-0.0244739							1315	0	0.0516094
					1316	0	0.0170622							1316	0	-0.0244739							1316	0	0.0516094
					1317	0	0.0170683							1317	0	-0.0244739							1317	0	0.0516094
					1318	0	0.0170757							1318	0	-0.0244739							1318	0	0.0516094
					1319	0	0.0170881							1319	0	-0.0244739							1319	0	0.0516094
					1320	0	0.0172154							1320	0	-0.0244739							1320	0	0.0516094
					1321	0	0.0172317							1321	0	-0.0244739							1321	0	0.0516094
					1322	0	0.0173303							1322	0	-0.0244739							1322	0	0.0516094
					1323	0	0.0174145							1323	0	-0.0244739							1323	0	0.0516094
					1324	0	0.0174415							1324	0	-0.0244739							1324	0	0.0516094
					1325	0	0.0174557							1325	0	-0.0244739							1325	0	0.0516094
					1326	0	0.0174557							1326	0	-0.0244739							1326	0	0.0516094
					1327	0	0.017507							1327	0	-0.0244739							1327	0	0.0516094
					1328	0	0.017507							1328	0	-0.0244739							1328	0	0.0516094
					1329	0	0.017507							1329	0	-0.0244739							1329	0	0.0516094
					1330	0	0.0176661							1330	0	-0.0244739							1330	0	0.0516094
					1331	0	0.0177957							1331	0	-0.0244739							1331	0	0.0516094
					1332	0	0.0179458							1332	0	-0.0244739							1332	0	0.0516094
					1333	0	0.0179458							1333	0	-0.0244739							1333	0	0.0516094
					1334	0	0.0179504							1334	0	-0.0244739							1334	0	0.0516094
					1335	0	0.0181418							1335	0	-0.0244739							1335	0	0.0516094
					1336	0	0.0181985							1336	0	-0.0244739							1336	0	0.0516094
					1337	0	0.0182208							1337	0	-0.0244739							1337	0	0.0516094
					1338	0	0.0183106							1338	0	-0.0244739							1338	1	0.0516094
					1339	0	0.0184232							1339	0	-0.0244739							1339	0	0.0516094
					1340	0	0.0185381							1340	0	-0.0244739							1340	0	0.0516094
					1341	0	0.0185499							1341	0	-0.0244739							1341	0	0.0516094
					1342	0	0.0186126							1342	0	-0.0244739							1342	0	0.0516094
					1343	0	0.0186908							1343	0	-0.0244739							1343	0	0.0516094
					1344	0	0.0186982							1344	0	-0.0244739							1344	0	0.0516094
					1345	0	0.0187054							1345	0	-0.0244739							1345	0	0.0516094
					1346	0	0.0187054							1346	0	-0.0244739							1346	0	0.0516094
					1347	0	0.0187898							1347	0	-0.0244739							1347	0	0.0516094
					1348	0	0.0189335							1348	0	-0.0244739							1348	0	0.0516094
					1349	0	0.0189686							1349	0	-0.0244739							1349	0	0.0516094
					1350	0	0.0190233							1350	0	-0.0244739							1350	0	0.0516094
					1351	0	0.0190685							1351	0	-0.0244739							1351	0	0.0516094
					1352	0	0.0192055							1352	0	-0.0244739							1352	0	0.0516094
					1353	0	0.0192474							1353	0	-0.0244739							1353	0	0.0516094
					1354	0	0.0192474							1354	0	-0.0244739							1354	0	0.0516094
					1355	0	0.0192704							1355	0	-0.0244739							1355	0	0.0516094
					1356	0	0.0192906							1356	0	-0.0244739							1356	0	0.0516094
					1357	0	0.0194201							1357	0	-0.0244739							1357	0	0.0516094
					1358	0	0.0195084							1358	0	-0.0244739							1358	0	0.0516094
					1359	0	0.019534							1359	0	-0.0244739							1359	0	0.0516094
					1360	0	0.0195654							1360	0	-0.0244739							1360	0	0.0516094
					1361	0	0.0196555							1361	0	-0.0244739							1361	0	0.0516094
					1362	0	0.0196718							1362	0	-0.0244739							1362	0	0.0516094
					1363	0	0.0196756							1363	0	-0.0244739							1363	0	0.0516094
					1364	0	0.0197455							1364	0	-0.0244739							1364	0	0.0516094
					1365	0	0.0197601							1365	0	-0.0244739							1365	0	0.0516094
					1366	0	0.0198265							1366	0	-0.0244739							1366	0	0.0516094
					1367	0	0.0199219							1367	0	-0.0244739							1367	0	0.0516094
					1368	0	0.0199739							1368	0	-0.0244739							1368	0	0.0516094
					1369	0	0.0199975							1369	0	-0.0244739							1369	0	0.0516094
					1370	0	0.0200483							1370	0	-0.0244739							1370	0	0.0516094
					1371	0	0.0200497							1371	0	-0.0244739							1371	0	0.0516094
					1372	0	0.0200661							1372	0	-0.0244739							1372	0	0.0516094
					1373	0	0.0200828							1373	0	-0.0244739							1373	0	0.0516094
					1374	0	0.020101							1374	0	-0.0244739							1374	0	0.0516094
					1375	0	0.0202312							1375	0	-0.0244739							1375	0	0.0516094
					1376	0	0.0203558							1376	0	-0.0244739							1376	0	0.0516094
					1377	0	0.0203961							1377	0	-0.0244739							1377	0	0.0516094
					1378	0	0.020441							1378	0	-0.0244739							1378	0	0.0516094
					1379	0	0.0204971							1379	0	-0.0244739							1379	0	0.0516094
					1380	0	0.0205554							1380	0	-0.0244739							1380	0	0.0516094
					1381	0	0.0206202							1381	0	-0.0244739							1381	0	0.0516094
					1382	0	0.0206763							1382	0	-0.0244739							1382	0	0.0516094
					1383	0	0.0206925							1383	0	-0.0244739							1383	0	0.0516094
					1384	0	0.0208393							1384	0	-0.0244739							1384	0	0.0516094
					1385	0	0.020995							1385	0	-0.0244739							1385	0	0.0516094
					1386	0	0.021068							1386	0	-0.0244739							1386	0	0.0516094
					1387	0	0.0210822							1387	0	-0.0244739							1387	0	0.0516094
					1388	0	0.0210978							1388	0	-0.0244739							1388	0	0.0526511
					1389	0	0.0210994							1389	0	-0.0244739							1389	0	0.0526511
					1390	0	0.021189							1390	0	-0.0244739							1390	0	0.0526511
					1391	0	0.021237							1391	0	-0.0244739							1391	0	0.0526511
					1392	0	0.0212751							1392	0	-0.0244739							1392	0	0.0526511
					1393	0	0.0213698							1393	0	-0.0244739							1393	0	0.0526511
					1394	0	0.0213698							1394	0	-0.0244739							1394	0	0.0526511
					1395	0	0.0213846							1395	0	-0.0244739							1395	0	0.0526511
					1396	0	0.0213872							1396	0	-0.0244739							1396	0	0.0526511
					1397	0	0.0215119							1397	0	-0.0244739							1397	0	0.0526511
					1398	0	0.0216323							1398	0	-0.0244739							1398	0	0.0526511
					1399	0	0.0216338							1399	0	-0.0244739							1399	0	0.0526511
					1400	0	0.0216788							1400	0	-0.0244739							1400	0	0.0526511
					1401	0	0.0217275							1401	0	-0.0244739							1401	0	0.0526511
					1402	0	0.0218034							1402	0	-0.0244739							1402	0	0.0526511
					1403	0	0.0218291							1403	0	-0.0244739							1403	0	0.0526511
					1404	0	0.0218498							1404	0	-0.0244739							1404	0	0.0526511
					1405	0	0.0218498							1405	0	-0.0244739							1405	0	0.0526511
					1406	0	0.0218502							1406	0	-0.0244739							1406	0	0.0526511
					1407	0	0.0220825							1407	0	-0.0244739							1407	0	0.0526511
					1408	0	0.022122							1408	0	-0.0244739							1408	0	0.0526511
					1409	0	0.0221366							1409	0	-0.0244739							1409	0	0.0526511
					1410	0	0.0221491							1410	0	-0.0244739							1410	0	0.0526511
					1411	0	0.022317							1411	0	-0.0244739							1411	0	0.0526511
					1412	0	0.0225058							1412	0	-0.0244739							1412	0	0.0526511
					1413	0	0.0228161							1413	0	-0.0244739							1413	0	0.0526511
					1414	0	0.0229651							1414	0	-0.0244739							1414	0	0.0526511
					1415	0	0.0230015							1415	0	-0.0244739							1415	0	0.0526511
					1416	0	0.0231202							1416	0	-0.0244739							1416	0	0.0526511
					1417	0	0.0231264							1417	0	-0.0244739							1417	0	0.0526511
					1418	0	0.0231264							1418	0	-0.0244739							1418	0	0.0526511
					1419	0	0.0231307							1419	0	-0.0244739							1419	0	0.0526511
					1420	0	0.0231951							1420	0	-0.0244739							1420	0	0.0526511
					1421	0	0.0231988							1421	0	-0.0244739							1421	0	0.0526511
					1422	0	0.0232367							1422	0	-0.0244739							1422	0	0.0526511
					1423	0	0.0233339							1423	0	-0.0244739							1423	0	0.0526511
					1424	0	0.0235373							1424	0	-0.0244739							1424	0	0.0526511
					1425	0	0.0235606							1425	0	-0.0244739							1425	0	0.0526511
					1426	0	0.0235606							1426	0	-0.0244739							1426	0	0.0526511
					1427	0	0.0236416							1427	0	-0.0244739							1427	0	0.0526511
					1428	0	0.0236537							1428	0	-0.0244739							1428	0	0.0526511
					1429	0	0.0237044							1429	0	-0.0244739							1429	0	0.0526511
					1430	0	0.0238123							1430	0	-0.0244739							1430	0	0.0526511
					1431	0	0.0239466							1431	0	-0.0244739							1431	0	0.0526511
					1432	0	0.0239748							1432	0	-0.0244739							1432	0	0.0526511
					1433	0	0.0241026							1433	0	-0.0244739							1433	0	0.0526511
					1434	0	0.0242484							1434	0	-0.0244739							1434	0	0.0526511
					1435	0	0.0242484							1435	0	-0.0244739							1435	0	0.0526511
					1436	0	0.0242484							1436	0	-0.0244739							1436	0	0.0526511
					1437	0	0.0244834							1437	0	-0.0244739							1437	0	0.0526511
					1438	0	0.0245188							1438	0	-0.0244739							1438	0	0.0526511
					1439	0	0.0246188							1439	0	-0.0244739							1439	0	0.0526511
					1440	0	0.0246395							1440	0	-0.0244739							1440	0	0.0526511
					1441	0	0.0247062							1441	0	-0.0244739							1441	0	0.0526511
					1442	0	0.0247365							1442	0	-0.0244739							1442	0	0.0526511
					1443	0	0.024818							1443	0	-0.0244739							1443	0	0.0526511
					1444	0	0.0248222							1444	0	-0.0244739							1444	0	0.0526511
					1445	0	0.0248395							1445	0	-0.0244739							1445	0	0.0526511
					1446	0	0.0248579							1446	0	-0.0244739							1446	0	0.0526511
					1447	0	0.0249464							1447	0	-0.0244739							1447	0	0.0526511
					1448	0	0.0251839							1448	0	-0.0244739							1448	0	0.0526511
					1449	0	0.0253523							1449	0	-0.0244739							1449	0	0.0526511
					1450	0	0.0254501							1450	0	-0.0244739							1450	0	0.0526511
					1451	0	0.0254844							1451	0	-0.0244739							1451	0	0.0526511
					1452	0	0.0256702							1452	0	-0.0244739							1452	0	0.0526511
					1453	0	0.0256702							1453	0	-0.0244739							1453	0	0.0526511
					1454	0	0.0256894							1454	0	-0.0244739							1454	0	0.0526511
					1455	0	0.0256894							1455	0	-0.0244739							1455	0	0.0526511
					1456	0	0.0257087							1456	0	-0.0244739							1456	0	0.0526511
					1457	0	0.0257709							1457	0	-0.0244739							1457	0	0.0526511
					1458	0	0.0257798							1458	0	-0.0244739							1458	0	0.0526511
					1459	0	0.0257859							1459	0	-0.0244739							1459	0	0.0526511
					1460	0	0.0258495							1460	0	-0.0244739							1460	0	0.0526511
					1461	0	0.0258582							1461	0	-0.0244739							1461	0	0.0526511
					1462	0	0.0258647							1462	0	-0.0244739							1462	0	0.0526511
					1463	0	0.0258943							1463	0	-0.0244739							1463	0	0.0526511
					1464	0	0.0260581							1464	0	-0.0244739							1464	0	0.0526511
					1465	0	0.0261456							1465	0	-0.0244739							1465	0	0.0526511
					1466	0	0.0261926							1466	0	-0.0238137							1466	0	0.0526511
					1467	0	0.0261926							1467	0	-0.0238137							1467	0	0.0526511
					1468	0	0.0261967							1468	0	-0.0238137							1468	0	0.0526511
					1469	0	0.0261983							1469	0	-0.0238137							1469	0	0.0526511
					1470	0	0.026267							1470	0	-0.0238137							1470	0	0.0526511
					1471	0	0.0263418							1471	0	-0.0238137							1471	0	0.0526511
					1472	0	0.0263446							1472	0	-0.0238137							1472	0	0.0526511
					1473	0	0.0263478							1473	0	-0.0238137							1473	0	0.0526511
					1474	0	0.0264685							1474	0	-0.0238137							1474	0	0.0526511
					1475	0	0.0267567							1475	0	-0.0238137							1475	0	0.0526511
					1476	0	0.0269							1476	0	-0.0238137							1476	0	0.0526511
					1477	0	0.0271256							1477	0	-0.0238137							1477	0	0.0526511
					1478	0	0.0272671							1478	0	-0.0238137							1478	0	0.0526511
					1479	0	0.0273975							1479	0	-0.0238137							1479	0	0.0526511
					1480	0	0.0274227							1480	0	-0.0238137							1480	0	0.0526511
					1481	0	0.0274534							1481	0	-0.0238137							1481	0	0.0526511
					1482	0	0.0274619							1482	0	-0.0238137							1482	0	0.0526511
					1483	0	0.0276402							1483	0	-0.0238137							1483	0	0.0526511
					1484	0	0.027719							1484	0	-0.0238137							1484	0	0.0526511
					1485	0	0.027825							1485	0	-0.0238137							1485	0	0.0526511
					1486	0	0.0278322							1486	0	-0.0238137							1486	0	0.0526511
					1487	0	0.0278616							1487	0	-0.0238137							1487	0	0.0526511
					1488	0	0.0278749							1488	0	-0.0238137							1488	0	0.0526511
					1489	0	0.0278754							1489	0	-0.0238137							1489	0	0.0526511
					1490	0	0.0278901							1490	0	-0.0238137							1490	0	0.0526511
					1491	0	0.0279365							1491	0	-0.0238137							1491	0	0.0526511
					1492	0	0.0280047							1492	0	-0.0238137							1492	0	0.0526511
					1493	0	0.0280315							1493	0	-0.0238137							1493	0	0.0526511
					1494	0	0.0281929							1494	0	-0.0238137							1494	0	0.0526511
					1495	0	0.0282728							1495	0	-0.0238137							1495	0	0.0526511
					1496	0	0.0283219							1496	0	-0.0238137							1496	0	0.0526511
					1497	0	0.0283391							1497	0	-0.0238137							1497	0	0.0526511
					1498	0	0.0284256							1498	0	-0.0238137							1498	0	0.0526511
					1499	0	0.0284652							1499	0	-0.0238137							1499	0	0.0526511
					1500	0	0.0284968							1500	0	-0.0238137							1500	0	0.0526511
					1501	0	0.0285542							1501	0	-0.0238137							1501	0	0.0526511
					1502	0	0.028568							1502	0	-0.0238137							1502	0	0.0526511
					1503	0	0.0286743							1503	0	-0.0238137							1503	0	0.0526511
					1504	0	0.02878							1504	0	-0.0238137							1504	1	0.0639323
					1505	0	0.0288347							1505	0	-0.0238137							1505	1	0.0639323
					1506	0	0.0288347							1506	0	-0.0238137							1506	0	0.0669335
					1507	0	0.0288428							1507	0	-0.0238137							1507	0	0.0670172
					1508	0	0.0288644							1508	0	-0.0238137							1508	0	0.0670172
					1509	0	0.0289352							1509	0	-0.0238137							1509	0	0.0670172
					1510	0	0.0290171							1510	0	-0.0238137							1510	0	0.0670172
					1511	0	0.0290878							1511	0	-0.0238137							1511	0	0.0670172
					1512	0	0.0290878							1512	0	-0.0238137							1512	0	0.0670172
					1513	0	0.0290878							1513	0	-0.0238137							1513	0	0.0670172
					1514	0	0.0290878							1514	0	-0.0238137							1514	0	0.0670172
					1515	0	0.0292248							1515	0	-0.0238137							1515	0	0.0670172
					1516	0	0.0292999							1516	0	-0.0238137							1516	0	0.0670172
					1517	0	0.0293355							1517	0	-0.0238137							1517	0	0.0670172
					1518	0	0.0293421							1518	0	-0.0238137							1518	0	0.0670172
					1519	0	0.0293618							1519	0	-0.0238137							1519	0	0.0670172
					1520	0	0.0293722							1520	0	-0.0238137							1520	0	0.0672491
					1521	0	0.0294302							1521	0	-0.0238137							1521	0	0.0672491
					1522	0	0.0294441							1522	0	-0.0238137							1522	0	0.0672491
					1523	0	0.0294441							1523	0	-0.0238137							1523	0	0.0672491
					1524	0	0.0294968							1524	0	-0.0238137							1524	0	0.0672491
					1525	0	0.0294968							1525	0	-0.0238137							1525	1	0.0672491
					1526	0	0.0295267							1526	0	-0.0238137							1526	0	0.0672491
					1527	0	0.0295871							1527	0	-0.0238137							1527	0	0.0672491
					1528	0	0.0297723							1528	0	-0.0238137							1528	0	0.0672491
					1529	0	0.0297988							1529	0	-0.0238137							1529	0	0.0672491
					1530	0	0.0298							1530	0	-0.0238137							1530	0	0.0672491
					1531	0	0.0298747							1531	0	-0.0238137							1531	0	0.0672491
					1532	0	0.0298895							1532	0	-0.0238137							1532	0	0.0672491
					1533	0	0.0302115							1533	0	-0.0238137							1533	0	0.0672491
					1534	0	0.0302851							1534	0	-0.0238137							1534	0	0.0672491
					1535	0	0.0302909							1535	0	-0.0238137							1535	0	0.0672491
					1536	0	0.0303645							1536	0	-0.0238137							1536	0	0.0672491
					1537	0	0.0303645							1537	0	-0.0238137							1537	0	0.0672491
					1538	0	0.0304679							1538	0	-0.0238137							1538	0	0.0672491
					1539	0	0.0305355							1539	0	-0.0238137							1539	0	0.0685682
					1540	0	0.0305465							1540	0	-0.0238137							1540	0	0.0685682
					1541	0	0.0306322							1541	0	-0.0238137							1541	0	0.0685682
					1542	0	0.0307093							1542	0	-0.0238137							1542	0	0.0685682
					1543	0	0.0307568							1543	0	-0.0238137							1543	0	0.0685682
					1544	0	0.0308033							1544	0	-0.0238137							1544	0	0.0685682
					1545	0	0.0308584							1545	0	-0.0238137							1545	0	0.0685682
					1546	0	0.0310223							1546	0	-0.0238137							1546	0	0.0685682
					1547	0	0.0311448							1547	0	-0.0238137							1547	0	0.0685682
					1548	0	0.0311711							1548	0	-0.0238137							1548	0	0.0685682
					1549	0	0.0313241							1549	0	-0.0238137							1549	0	0.0685682
					1550	0	0.0313638							1550	0	-0.0238137							1550	0	0.0685682
					1551	0	0.0314769							1551	0	-0.0238137							1551	0	0.0685682
					1552	0	0.0315647							1552	0	-0.0238137							1552	0	0.0685682
					1553	0	0.0315872							1553	0	-0.0238137							1553	0	0.0685682
					1554	0	0.0315962							1554	0	-0.0238137							1554	0	0.0685682
					1555	0	0.0316106							1555	0	-0.0238137							1555	0	0.0803712
					1556	0	0.0316478							1556	0	-0.0238137							1556	0	0.0811963
					1557	0	0.0316732							1557	0	-0.0238137							1557	0	0.0828505
					1558	0	0.0317897							1558	0	-0.0238137							1558	0	0.1131
					1559	0	0.0318016							1559	0	-0.0238137							1559	0	0.1131
					1560	0	0.031825							1560	0	-0.0238137							1560	0	0.1131
					1561	0	0.0318665							1561	0	-0.0238137							1561	0	0.1131
					1562	0	0.0318665							1562	0	-0.0238137							1562	0	0.1131
					1563	0	0.0318665							1563	0	-0.0238137							1563	0	0.1131
					1564	0	0.0319329							1564	0	-0.0238137							1564	0	0.1131
					1565	0	0.0320437							1565	0	-0.0238137							1565	0	0.1131
					1566	0	0.0320842							1566	0	-0.0238137							1566	0	0.1131
					1567	0	0.032154							1567	0	-0.0238137							1567	0	0.1131
					1568	0	0.0322208							1568	0	-0.0238137							1568	0	0.1131
					1569	0	0.0322793							1569	0	-0.0238137							1569	0	0.1131
					1570	0	0.0323195							1570	0	-0.0238137							1570	0	0.1131
					1571	0	0.0323622							1571	0	-0.0238137							1571	0	0.1131
					1572	0	0.0324482							1572	0	-0.0238137							1572	0	0.1131
					1573	0	0.032483							1573	0	-0.0238137							1573	0	0.1131
					1574	0	0.0326458							1574	0	-0.0238137							1574	0	0.1131
					1575	0	0.0328591							1575	0	-0.0238137							1575	0	0.1131
					1576	0	0.0328668							1576	0	-0.0238137							1576	0	0.1131
					1577	0	0.0329525							1577	0	-0.0238137							1577	0	0.1131
					1578	0	0.0330662							1578	0	-0.0238137							1578	1	0.1131
					1579	0	0.0331531							1579	0	-0.0238137							1579	0	0.1131
					1580	0	0.0334307							1580	0	-0.0238137							1580	0	0.1131
					1581	0	0.033567							1581	0	-0.0238137							1581	0	0.1131
					1582	0	0.0336017							1582	0	-0.0238137							1582	0	0.1131
					1583	0	0.0336017							1583	0	-0.0238137							1583	0	0.1131
					1584	0	0.0336428							1584	0	-0.0238137							1584	0	0.1131
					1585	0	0.0336804							1585	0	-0.0238137							1585	0	0.1131
					1586	0	0.0337575							1586	0	-0.0238137							1586	0	0.1131
					1587	0	0.033901							1587	0	-0.0238137							1587	0	0.1131
					1588	0	0.0339286							1588	0	-0.0238137							1588	1	0.1131
					1589	0	0.0341088							1589	0	-0.0238137							1589	0	0.1131
					1590	0	0.0341088							1590	0	-0.0238137							1590	0	0.1131
					1591	0	0.0341088							1591	0	-0.0238137							1591	0	0.1131
					1592	0	0.0341168							1592	0	-0.0238137							1592	0	0.1131
					1593	0	0.0341836							1593	0	-0.0238137							1593	0	0.1131
					1594	0	0.0342482							1594	0	-0.0238137							1594	0	0.1131
					1595	0	0.0343026							1595	0	-0.0238137							1595	0	0.1131
					1596	0	0.0343026							1596	0	-0.0238137							1596	0	0.1131
					1597	0	0.0343605							1597	0	-0.0238137							1597	0	0.1131
					1598	0	0.0344629							1598	0	-0.0238137							1598	1	0.1131
					1599	0	0.0344715							1599	0	-0.0238137							1599	0	0.1131
					1600	0	0.0344748							1600	0	-0.0238137							1600	0	0.1131
					1601	0	0.0344748							1601	0	-0.0238137							1601	0	0.1131
					1602	0	0.0345363							1602	0	-0.0238137							1602	0	0.1131
					1603	0	0.0346001							1603	0	-0.0238137							1603	0	0.1131
					1604	0	0.0346096							1604	0	-0.0238137							1604	0	0.1131
					1605	0	0.0346121							1605	0	-0.0238137							1605	0	0.1131
					1606	0	0.0348783							1606	0	-0.0238137							1606	0	0.1131
					1607	0	0.0349834							1607	0	-0.0238137							1607	0	0.1131
					1608	0	0.0350493							1608	0	-0.0238137							1608	0	0.1131
					1609	0	0.0350817							1609	0	-0.0238137							1609	0	0.1131
					1610	0	0.035098							1610	0	-0.0238137							1610	0	0.1131
					1611	0	0.0351637							1611	0	-0.0238137							1611	0	0.1131
					1612	0	0.035201							1612	0	-0.0238137							1612	0	0.1131
					1613	0	0.0352524							1613	0	-0.0238137							1613	0	0.1131
					1614	0	0.0353321							1614	0	-0.0238137							1614	0	0.1131
					1615	0	0.0353877							1615	0	-0.0238137							1615	0	0.1131
					1616	0	0.0355213							1616	0	-0.0238137							1616	0	0.1131
					1617	0	0.0355245							1617	0	-0.0238137							1617	0	0.1131
					1618	0	0.0356134							1618	0	-0.0238137							1618	0	0.1131
					1619	0	0.0356454							1619	0	-0.0238137							1619	0	0.1131
					1620	0	0.0356644							1620	0	-0.0238137							1620	0	0.1131
					1621	0	0.0357057							1621	0	-0.0238137							1621	0	0.1131
					1622	0	0.0357057							1622	0	-0.0238137							1622	0	0.1131
					1623	0	0.0358316							1623	0	-0.0238137							1623	0	0.1131
					1624	0	0.0359779							1624	0	-0.0238137							1624	0	0.1131
					1625	0	0.035984							1625	0	-0.0238137							1625	0	0.1131
					1626	0	0.036131							1626	0	-0.0238137							1626	0	0.1131
					1627	0	0.0363594							1627	0	-0.0238137							1627	0	0.1131
					1628	0	0.0364969							1628	0	-0.0238137							1628	0	0.1131
					1629	0	0.0364969							1629	0	-0.0238137							1629	0	0.1131
					1630	0	0.0365364							1630	0	-0.0238137							1630	0	0.1131
					1631	0	0.0365364							1631	0	-0.0238137							1631	0	0.1131
					1632	0	0.0367918							1632	0	-0.0238137							1632	0	0.1131
					1633	0	0.0367918							1633	0	-0.0238137							1633	0	0.1131
					1634	0	0.0369456							1634	0	-0.0238137							1634	0	0.1131
					1635	0	0.0369973							1635	0	-0.0238137							1635	0	0.1131
					1636	0	0.0369995							1636	0	-0.0238137							1636	0	0.1131
					1637	0	0.0370798							1637	0	-0.0237336							1637	0	0.1131
					1638	0	0.0372546							1638	0	-0.0237336							1638	0	0.1131
					1639	0	0.0373518							1639	0	-0.0237336							1639	0	0.1131
					1640	0	0.0373548							1640	0	-0.0237336							1640	0	0.1131
					1641	0	0.0373715							1641	0	-0.0237336							1641	0	0.1131
					1642	0	0.0374233							1642	0	-0.0237336							1642	0	0.1131
					1643	0	0.0374285							1643	0	-0.0237336							1643	0	0.1131
					1644	0	0.0374974							1644	0	-0.0237336							1644	1	0.1131
					1645	0	0.0376903							1645	0	-0.0237336							1645	0	0.1131
					1646	0	0.0377165							1646	0	-0.0237336							1646	0	0.1131
					1647	0	0.0378709							1647	0	-0.0237336							1647	0	0.1131
					1648	0	0.0378942							1648	0	-0.0237336							1648	0	0.1131
					1649	0	0.0379293							1649	0	-0.0237336							1649	0	0.1131
					1650	0	0.0380151							1650	0	-0.0237336							1650	0	0.1131
					1651	0	0.0380779							1651	0	-0.0222826							1651	0	0.114557
					1652	0	0.0381696							1652	0	-0.0222826							1652	0	0.114557
					1653	0	0.0382407							1653	0	-0.0222826							1653	0	0.114557
					1654	0	0.0386117							1654	0	-0.0222826							1654	0	0.114557
					1655	0	0.0386461							1655	0	-0.0222826							1655	0	0.114557
					1656	0	0.0386735							1656	0	-0.0222826							1656	0	0.114557
					1657	0	0.0386735							1657	0	-0.0222826							1657	0	0.114557
					1658	0	0.0387271							1658	0	-0.0222826							1658	0	0.114557
					1659	0	0.0387944							1659	0	-0.0222826							1659	0	0.114557
					1660	0	0.0389439							1660	0	-0.0222826							1660	0	0.114557
					1661	0	0.0389803							1661	0	-0.0222826							1661	0	0.114557
					1662	0	0.0389853							1662	0	-0.0211429							1662	0	0.114557
					1663	0	0.0390276							1663	0	-0.0211429							1663	0	0.114557
					1664	0	0.0390648							1664	0	-0.0211429							1664	0	0.114557
					1665	0	0.0392252							1665	0	-0.0211429							1665	0	0.114557
					1666	0	0.039383							1666	0	-0.0211429							1666	0	0.114557
					1667	0	0.039383							1667	0	-0.0211429							1667	0	0.114557
					1668	0	0.0393921							1668	0	-0.0211429							1668	0	0.114557
					1669	0	0.0394223							1669	0	-0.0211429							1669	0	0.114557
					1670	0	0.0396346							1670	0	-0.0211429							1670	0	0.114557
					1671	0	0.0396566							1671	0	-0.0209924							1671	0	0.114557
					1672	0	0.0397984							1672	0	-0.0209924							1672	0	0.114557
					1673	0	0.0398309							1673	0	-0.0209924							1673	0	0.114557
					1674	0	0.0398863							1674	0	-0.0209924							1674	0	0.114557
					1675	0	0.0399936							1675	0	-0.0209924							1675	0	0.114557
					1676	0	0.0399936							1676	0	-0.0206299							1676	0	0.114557
					1677	0	0.0399936							1677	0	-0.0206299							1677	0	0.114557
					1678	0	0.0400213							1678	0	-0.0206299							1678	0	0.114557
					1679	0	0.0401049							1679	0	-0.0206299							1679	0	0.114557
					1680	0	0.0402023							1680	0	-0.0206299							1680	0	0.114557
					1681	0	0.0403791							1681	0	-0.0206299							1681	0	0.114557
					1682	0	0.0403954							1682	0	-0.0206299							1682	0	0.114557
					1683	0	0.0404532							1683	0	-0.0206299							1683	0	0.114557
					1684	0	0.0405122							1684	0	-0.0206299							1684	1	0.114557
					1685	0	0.0405642							1685	0	-0.0203725							1685	0	0.114557
					1686	0	0.0406687							1686	0	-0.0203725							1686	0	0.114557
					1687	0	0.0407557							1687	0	-0.0203725							1687	0	0.114557
					1688	0	0.0407557							1688	0	-0.0203725							1688	0	0.114557
					1689	0	0.0407704							1689	0	-0.0203725							1689	0	0.114557
					1690	0	0.0407728							1690	0	-0.0203725							1690	0	0.114557
					1691	0	0.0409105							1691	0	-0.0203725							1691	0	0.114557
					1692	0	0.0409798							1692	0	-0.0199835							1692	0	0.114557
					1693	0	0.0410808							1693	0	-0.0199835							1693	0	0.114557
					1694	0	0.0411028							1694	0	-0.0199835							1694	0	0.114557
					1695	0	0.0411258							1695	0	-0.0199835							1695	0	0.114557
					1696	0	0.0415407							1696	0	-0.0199835							1696	0	0.114557
					1697	0	0.0417727							1697	0	-0.0199835							1697	0	0.114557
					1698	0	0.0417744							1698	0	-0.0195872							1698	0	0.114557
					1699	0	0.0418106							1699	0	-0.0195872							1699	0	0.114557
					1700	0	0.0419201							1700	0	-0.0195872							1700	0	0.114557
					1701	0	0.0419562							1701	0	-0.0195872							1701	0	0.114557
					1702	0	0.0419777							1702	0	-0.0195872							1702	0	0.114557
					1703	0	0.0420224							1703	0	-0.0195872							1703	0	0.114557
					1704	0	0.0420913							1704	0	-0.0195872							1704	0	0.114557
					1705	0	0.0420929							1705	0	-0.0195872							1705	0	0.114557
					1706	0	0.0421438							1706	0	-0.0195872							1706	0	0.114557
					1707	0	0.0423139							1707	0	-0.0195872							1707	0	0.114557
					1708	0	0.0423282							1708	0	-0.0195872							1708	0	0.114557
					1709	0	0.0423633							1709	0	-0.0195872							1709	0	0.114557
					1710	0	0.0423661							1710	0	-0.0195872							1710	0	0.114557
					1711	0	0.0423662							1711	0	-0.0195646							1711	0	0.114557
					1712	0	0.0424583							1712	0	-0.0195646							1712	0	0.114557
					1713	0	0.0424583							1713	0	-0.0195646							1713	0	0.114557
					1714	0	0.0425354							1714	0	-0.0195646							1714	0	0.114557
					1715	0	0.0426002							1715	0	-0.0195646							1715	0	0.114557
					1716	0	0.0426484							1716	0	-0.0195646							1716	0	0.114557
					1717	0	0.0427073							1717	0	-0.0195646							1717	0	0.114557
					1718	0	0.0427354							1718	0	-0.0143683							1718	0	0.114557
					1719	0	0.0428434							1719	0	-0.0143683							1719	0	0.114557
					1720	0	0.0428722							1720	0	-0.0143683							1720	0	0.114557
					1721	0	0.0430274							1721	0	-0.0143683							1721	0	0.114557
					1722	0	0.0431426							1722	0	-0.0143683							1722	0	0.114557
					1723	0	0.0431592							1723	0	-0.0143683							1723	0	0.114557
					1724	0	0.0431711							1724	0	-0.0143683							1724	0	0.114557
					1725	0	0.0432843							1725	0	-0.0143683							1725	0	0.114557
					1726	0	0.0433662							1726	0	-0.0143683							1726	1	0.114557
					1727	0	0.0433662							1727	0	-0.0143683							1727	0	0.114557
					1728	0	0.0433693							1728	0	-0.0143683							1728	0	0.114557
					1729	0	0.0434673							1729	0	-0.0143683							1729	0	0.114557
					1730	0	0.0435082							1730	0	-0.0143683							1730	0	0.114557
					1731	0	0.0437349							1731	0	-0.0143683							1731	0	0.114557
					1732	0	0.0437689							1732	0	-0.0143683							1732	0	0.114557
					1733	0	0.0439099							1733	0	-0.0143683							1733	0	0.116921
					1734	0	0.0443131							1734	0	-0.0143683							1734	0	0.116921
					1735	0	0.0445061							1735	0	-0.0143683							1735	0	0.116921
					1736	0	0.0445317							1736	0	-0.0143683							1736	0	0.116921
					1737	0	0.0445505							1737	0	-0.0143683							1737	0	0.116921
					1738	0	0.0446069							1738	0	-0.0143683							1738	0	0.116921
					1739	0	0.0446979							1739	0	-0.0143683							1739	0	0.116921
					1740	0	0.0446995							1740	0	-0.0143683							1740	0	0.116921
					1741	0	0.0447555							1741	0	-0.0143683							1741	0	0.116921
					1742	0	0.0449401							1742	0	-0.0143683							1742	0	0.116921
					1743	0	0.0449715							1743	0	-0.0143683							1743	0	0.116921
					1744	0	0.044975							1744	0	-0.0143683							1744	0	0.116921
					1745	0	0.044975							1745	0	-0.014361							1745	0	0.116921
					1746	0	0.0449975							1746	0	-0.014361							1746	0	0.116921
					1747	0	0.0450046							1747	0	-0.014361							1747	0	0.116921
					1748	0	0.045062							1748	0	-0.014361							1748	0	0.116921
					1749	0	0.0450626							1749	0	-0.014361							1749	0	0.116921
					1750	0	0.0450934							1750	0	-0.014361							1750	0	0.116921
					1751	0	0.045127							1751	0	-0.014361							1751	0	0.116921
					1752	0	0.0452794							1752	0	-0.014361							1752	0	0.116921
					1753	0	0.0453497							1753	0	-0.014361							1753	0	0.116921
					1754	0	0.0453535							1754	0	-0.014361							1754	0	0.116921
					1755	0	0.0453975							1755	0	-0.014361							1755	0	0.116921
					1756	0	0.0454166							1756	0	-0.014361							1756	0	0.116921
					1757	0	0.0455609							1757	0	-0.014361							1757	0	0.116921
					1758	0	0.0457119							1758	0	-0.014361							1758	0	0.116921
					1759	0	0.0457125							1759	0	-0.014361							1759	0	0.116921
					1760	0	0.0457309							1760	0	-0.014361							1760	0	0.116921
					1761	0	0.0457691							1761	0	-0.014361							1761	0	0.116921
					1762	0	0.0459176							1762	0	-0.014361							1762	0	0.116921
					1763	0	0.0460131							1763	0	-0.014361							1763	1	0.116921
					1764	0	0.0460212							1764	0	-0.014361							1764	0	0.116921
					1765	0	0.0461464							1765	0	-0.014361							1765	0	0.116921
					1766	0	0.0461589							1766	0	-0.014361							1766	0	0.116921
					1767	0	0.0462127							1767	0	-0.014361							1767	0	0.116921
					1768	0	0.0463206							1768	0	-0.0143425							1768	0	0.116921
					1769	0	0.0463851							1769	0	-0.0143425							1769	0	0.116921
					1770	0	0.0464319							1770	0	-0.0143425							1770	0	0.116921
					1771	0	0.0465719							1771	0	-0.0143425							1771	0	0.116921
					1772	0	0.0466302							1772	0	-0.0143425							1772	0	0.116921
					1773	0	0.0466927							1773	0	-0.0143425							1773	0	0.116921
					1774	0	0.0467468							1774	0	-0.0143425							1774	0	0.116921
					1775	0	0.0468515							1775	0	-0.0143425							1775	0	0.116921
					1776	0	0.0468515							1776	0	-0.0143425							1776	0	0.116921
					1777	0	0.0468518							1777	0	-0.0143425							1777	0	0.116921
					1778	0	0.0469446							1778	0	-0.0143425							1778	0	0.116921
					1779	0	0.0469585							1779	0	-0.0143425							1779	0	0.116921
					1780	0	0.0470709							1780	0	-0.0143425							1780	0	0.116921
					1781	0	0.0470847							1781	0	-0.0143425							1781	0	0.116921
					1782	0	0.0470847							1782	0	-0.0143425							1782	0	0.116921
					1783	0	0.0471015							1783	0	-0.0143425							1783	0	0.116921
					1784	0	0.047142							1784	0	-0.0143425							1784	0	0.116921
					1785	0	0.0471902							1785	0	-0.0143425							1785	0	0.116921
					1786	0	0.0473557							1786	0	-0.0143425							1786	0	0.116921
					1787	0	0.047588							1787	0	-0.0143425							1787	0	0.116921
					1788	0	0.0476267							1788	0	-0.0121696							1788	0	0.116921
					1789	0	0.0476335							1789	0	-0.0111587							1789	0	0.116921
					1790	0	0.0478485							1790	0	-0.0111587							1790	0	0.116921
					1791	0	0.0479692							1791	0	-0.0102595							1791	0	0.116921
					1792	0	0.0479711							1792	0	-0.0102595							1792	0	0.116921
					1793	0	0.0479886							1793	0	-0.0102595							1793	0	0.116921
					1794	0	0.0480809							1794	0	-0.0102595							1794	0	0.116921
					1795	0	0.0481206							1795	0	-0.0102595							1795	0	0.116921
					1796	0	0.0481206							1796	0	-0.0100934							1796	0	0.116921
					1797	0	0.0481963							1797	0	-0.0100934							1797	0	0.116921
					1798	0	0.0482487							1798	0	-0.00976207							1798	0	0.116921
					1799	0	0.0483456							1799	0	-0.00976207							1799	0	0.116921
					1800	0	0.0483636							1800	0	-0.00976207							1800	0	0.116921
					1801	0	0.0484637							1801	0	-0.00976207							1801	0	0.116921
					1802	0	0.0485166							1802	0	-0.00976207							1802	0	0.116921
					1803	0	0.0487269							1803	0	-0.00976207							1803	0	0.116921
					1804	0	0.0490189							1804	0	-0.00976207							1804	0	0.116921
					1805	0	0.0491037							1805	0	-0.00976207							1805	0	0.116921
					1806	0	0.0491175							1806	0	-0.00936581							1806	0	0.116921
					1807	0	0.0491436							1807	0	-0.00936581							1807	0	0.116921
					1808	0	0.0492384							1808	0	-0.00936581							1808	0	0.116921
					1809	0	0.0492895							1809	0	-0.00936581							1809	0	0.116921
					1810	0	0.049345							1810	0	-0.00936581							1810	0	0.116921
					1811	0	0.0493544							1811	0	-0.00936581							1811	0	0.116921
					1812	0	0.0495113							1812	0	-0.00875315							1812	0	0.116921
					1813	0	0.0495634							1813	0	-0.00875315							1813	0	0.116921
					1814	0	0.0497261							1814	0	-0.00875315							1814	1	0.116921
					1815	0	0.0497933							1815	0	-0.00875315							1815	0	0.116921
					1816	0	0.0499048							1816	0	-0.00875315							1816	0	0.116921
					1817	0	0.0499312							1817	0	-0.00875315							1817	0	0.116921
					1818	0	0.0499703							1818	0	-0.00875315							1818	0	0.116921
					1819	0	0.0500156							1819	0	-0.00875315							1819	0	0.116921
					1820	0	0.0500397							1820	0	-0.00875315							1820	0	0.116921
					1821	0	0.0501534							1821	0	-0.00875315							1821	0	0.116921
					1822	0	0.0502358							1822	0	-0.00875315							1822	1	0.126222
					1823	0	0.0503501							1823	0	-0.00875315							1823	1	0.126222
					1824	0	0.0503973							1824	0	-0.00875315							1824	1	0.126222
					1825	0	0.0504254							1825	0	-0.00875315							1825	1	0.128736
					1826	0	0.050446							1826	0	-0.00875315							1826	0	0.129539
					1827	0	0.0506048							1827	0	-0.00875315							1827	0	0.129539
					1828	0	0.0506817							1828	0	-0.00875315							1828	0	0.129539
					1829	0	0.050757							1829	0	-0.00875315							1829	0	0.129539
					1830	0	0.0509105							1830	0	-0.00875315							1830	0	0.129539
					1831	0	0.0510428							1831	0	-0.00875315							1831	0	0.129539
					1832	0	0.0510493							1832	0	-0.00875315							1832	0	0.129539
					1833	0	0.0511943							1833	0	-0.00875315							1833	0	0.129539
					1834	0	0.0512227							1834	0	-0.00875315							1834	0	0.129539
					1835	0	0.0512376							1835	0	-0.00875315							1835	0	0.129539
					1836	0	0.0514581							1836	0	-0.00875315							1836	0	0.129539
					1837	0	0.0514617							1837	0	-0.00875315							1837	0	0.129539
					1838	0	0.0515556							1838	0	-0.00875315							1838	0	0.129539
					1839	0	0.0515857							1839	0	-0.00875315							1839	0	0.129539
					1840	0	0.0517531							1840	0	-0.00875315							1840	0	0.129539
					1841	0	0.0517653							1841	0	-0.00875315							1841	0	0.129539
					1842	0	0.0520159							1842	0	-0.00875315							1842	0	0.129539
					1843	0	0.0520962							1843	0	-0.00875315							1843	0	0.129539
					1844	0	0.0521518							1844	0	-0.00875315							1844	0	0.129539
					1845	0	0.052391							1845	0	-0.00875315							1845	0	0.129539
					1846	0	0.0525545							1846	0	-0.00875315							1846	0	0.129539
					1847	0	0.0526105							1847	0	-0.00875315							1847	0	0.129539
					1848	0	0.0526768							1848	0	-0.00875315							1848	0	0.129539
					1849	0	0.0527168							1849	0	-0.00875315							1849	0	0.129539
					1850	0	0.0527931							1850	0	-0.00875315							1850	0	0.129539
					1851	0	0.0529602							1851	0	-0.00875315							1851	0	0.129539
					1852	0	0.0530671							1852	0	-0.00875315							1852	0	0.129539
					1853	0	0.0530985							1853	0	-0.00875315							1853	0	0.129539
					1854	0	0.0530985							1854	0	-0.00875315							1854	0	0.129539
					1855	0	0.0531801							1855	0	-0.00875315							1855	0	0.129539
					1856	0	0.0533689							1856	0	-0.00875315							1856	0	0.129964
					1857	0	0.0533689							1857	0	-0.00875315							1857	0	0.129964
					1858	0	0.0534753							1858	0	-0.00875315							1858	0	0.129964
					1859	0	0.0535964							1859	0	-0.00875315							1859	1	0.129964
					1860	0	0.0536042							1860	0	-0.00875315							1860	0	0.129964
					1861	0	0.0536232							1861	0	-0.00875315							1861	0	0.129964
					1862	0	0.0536653							1862	0	-0.00875315							1862	0	0.129964
					1863	0	0.0536969							1863	0	-0.00875315							1863	0	0.129964
					1864	0	0.0537316							1864	0	-0.00875315							1864	0	0.129964
					1865	0	0.0540636							1865	0	-0.00875315							1865	0	0.129964
					1866	0	0.0541482							1866	0	-0.00875315							1866	0	0.129964
					1867	0	0.0543858							1867	0	-0.00875315							1867	0	0.129964
					1868	0	0.0544685							1868	0	-0.00875315							1868	0	0.129964
					1869	0	0.0545014							1869	0	-0.00875315							1869	0	0.129964
					1870	0	0.0547401							1870	0	-0.00875315							1870	0	0.129964
					1871	0	0.0547864							1871	0	-0.00875315							1871	0	0.129964
					1872	0	0.0548027							1872	0	-0.00875315							1872	0	0.129964
					1873	0	0.055017							1873	0	-0.00875315							1873	1	0.129964
					1874	0	0.0550802							1874	0	-0.00875315							1874	0	0.129964
					1875	0	0.0551449							1875	0	-0.00875315							1875	0	0.129964
					1876	0	0.055179							1876	0	-0.00875315							1876	0	0.129964
					1877	0	0.0551997							1877	0	-0.00875315							1877	0	0.129964
					1878	0	0.0552894							1878	0	-0.00875315							1878	0	0.129964
					1879	0	0.0552897							1879	0	-0.00875315							1879	0	0.129964
					1880	0	0.0554484							1880	0	-0.00875315							1880	0	0.129964
					1881	0	0.0555233							1881	0	-0.00875315							1881	0	0.129964
					1882	0	0.0555558							1882	0	-0.00875315							1882	0	0.129964
					1883	0	0.0556121							1883	0	-0.00875315							1883	0	0.129964
					1884	0	0.0557268							1884	0	-0.00875315							1884	1	0.129964
					1885	0	0.055783							1885	0	-0.00875315							1885	0	0.129964
					1886	0	0.055783							1886	0	-0.00875315							1886	0	0.129964
					1887	0	0.055783							1887	0	-0.00875315							1887	0	0.129964
					1888	0	0.055783							1888	0	-0.00875315							1888	0	0.129964
					1889	0	0.0560168							1889	0	-0.00875315							1889	0	0.129964
					1890	0	0.0560929							1890	0	-0.00875315							1890	0	0.129964
					1891	0	0.0561577							1891	0	-0.00875315							1891	0	0.129964
					1892	0	0.0562219							1892	0	-0.00875315							1892	0	0.129964
					1893	0	0.0562476							1893	0	-0.00875315							1893	0	0.129964
					1894	0	0.056643							1894	0	-0.00875315							1894	0	0.129964
					1895	0	0.0567201							1895	0	-0.00875315							1895	1	0.131203
					1896	0	0.0567489							1896	0	-0.00875315							1896	0	0.131203
					1897	0	0.0567884							1897	0	-0.00875315							1897	1	0.132838
					1898	0	0.057113							1898	0	-0.00875315							1898	0	0.132838
					1899	0	0.0571477							1899	0	-0.00875315							1899	0	0.132838
					1900	0	0.057465							1900	0	-0.00875315							1900	0	0.132838
					1901	0	0.0575676							1901	0	-0.00875315							1901	0	0.132838
					1902	0	0.0576329							1902	0	-0.00875315							1902	0	0.132838
					1903	0	0.0577213							1903	0	-0.00875315							1903	0	0.132838
					1904	0	0.0577715							1904	0	-0.00875315							1904	0	0.132838
					1905	0	0.0578029							1905	0	-0.00875315							1905	0	0.132838
					1906	0	0.0578465							1906	0	-0.00875315							1906	0	0.132838
					1907	0	0.0580362							1907	0	-0.00875315							1907	0	0.132838
					1908	0	0.0580401							1908	0	-0.00875315							1908	0	0.132838
					1909	0	0.0580445							1909	0	-0.00875315							1909	0	0.132838
					1910	0	0.0580899							1910	0	-0.00875315							1910	0	0.132838
					1911	0	0.0583029							1911	0	-0.00875315							1911	0	0.132838
					1912	0	0.0583469							1912	0	-0.00875315							1912	0	0.132838
					1913	0	0.0583797							1913	0	-0.00875315							1913	0	0.132838
					1914	0	0.058382							1914	0	-0.00875315							1914	0	0.132838
					1915	0	0.0584145							1915	0	-0.00875315							1915	0	0.132838
					1916	0	0.0584551							1916	0	-0.00875315							1916	0	0.132838
					1917	0	0.0585023							1917	0	-0.00875315							1917	0	0.132838
					1918	0	0.0586173							1918	0	-0.00875315							1918	0	0.132838
					1919	0	0.0588492							1919	0	-0.00875315							1919	1	0.132838
					1920	0	0.0589244							1920	0	-0.00875315							1920	0	0.132838
					1921	0	0.0589902							1921	0	-0.00875315							1921	0	0.132838
					1922	0	0.059083							1922	0	-0.00875315							1922	0	0.132838
					1923	0	0.0591448							1923	0	-0.00875315							1923	0	0.132838
					1924	0	0.0593966							1924	0	-0.00875315							1924	0	0.132838
					1925	0	0.0593966							1925	0	-0.00875315							1925	1	0.142661
					1926	0	0.0593966							1926	0	-0.00875315							1926	0	0.142661
					1927	0	0.0595173							1927	0	-0.00875315							1927	1	0.142661
					1928	0	0.059567							1928	0	-0.00875315							1928	1	0.142661
					1929	0	0.0597229							1929	0	-0.00875315							1929	1	0.142661
					1930	0	0.0597556							1930	0	-0.00875315							1930	1	0.144143
					1931	0	0.0597581							1931	0	-0.00875315							1931	1	0.144143
					1932	0	0.0598093							1932	0	-0.00875315							1932	1	0.144143
					1933	0	0.0599549							1933	0	-0.00875315							1933	1	0.14712
					1934	0	0.0599942							1934	0	-0.00875315							1934	1	0.14712
					1935	0	0.0604463							1935	0	-0.00875315							1935	1	0.14712
					1936	0	0.0605171							1936	0	-0.00875315							1936	0	0.17539
					1937	0	0.0605613							1937	0	-0.00875315							1937	0	0.17539
					1938	0	0.0605638							1938	0	-0.00875315							1938	0	0.17539
					1939	0	0.0605638							1939	0	-0.00875315							1939	0	0.17539
					1940	0	0.0606613							1940	0	-0.00875315							1940	1	0.17539
					1941	0	0.0609519							1941	0	-0.00875315							1941	0	0.17539
					1942	0	0.0609678							1942	0	-0.00875315							1942	0	0.17539
					1943	0	0.0610373							1943	0	-0.00875315							1943	0	0.17539
					1944	0	0.0612694							1944	0	-0.00875315							1944	0	0.17539
					1945	0	0.0612884							1945	0	-0.00875315							1945	1	0.17539
					1946	0	0.0612962							1946	0	-0.00875315							1946	0	0.177504
					1947	0	0.0613394							1947	0	-0.00875315							1947	0	0.177504
					1948	0	0.0613728							1948	0	-0.00875315							1948	0	0.177504
					1949	0	0.0615816							1949	0	-0.00875315							1949	0	0.177504
					1950	0	0.0617837							1950	0	-0.00875315							1950	1	0.177504
					1951	0	0.0619946							1951	0	-0.00875315							1951	0	0.177504
					1952	0	0.0620065							1952	0	-0.00875315							1952	0	0.177504
					1953	0	0.0621557							1953	0	-0.00875315							1953	0	0.177504
					1954	0	0.0621702							1954	0	-0.00875315							1954	0	0.177504
					1955	0	0.0622126							1955	0	-0.00875315							1955	0	0.177504
					1956	0	0.0622902							1956	0	-0.00875315							1956	0	0.177504
					1957	0	0.0624615							1957	0	-0.00875315							1957	0	0.177504
					1958	0	0.0624798							1958	0	-0.00875315							1958	0	0.177504
					1959	0	0.0625168							1959	0	-0.00875315							1959	0	0.177504
					1960	0	0.062526							1960	0	-0.00875315							1960	0	0.181191
					1961	0	0.0626665							1961	0	-0.00875315							1961	0	0.181191
					1962	0	0.0629565							1962	0	-0.00875315							1962	0	0.181191
					1963	0	0.0629915							1963	0	-0.00875315							1963	1	0.181191
					1964	0	0.0630211							1964	0	-0.00875315							1964	1	0.181191
					1965	0	0.0630715							1965	0	-0.00875315							1965	0	0.181191
					1966	0	0.0631587							1966	0	-0.00875315							1966	0	0.181191
					1967	0	0.0631921							1967	0	-0.00875315							1967	0	0.181191
					1968	0	0.0632401							1968	0	-0.00875315							1968	0	0.181191
					1969	0	0.0632548							1969	0	-0.00875315							1969	0	0.181191
					1970	0	0.0634875							1970	0	-0.00875315							1970	0	0.181191
					1971	0	0.0634886							1971	0	-0.00875315							1971	1	0.188512
					1972	0	0.0635542							1972	0	-0.00875315							1972	1	0.188512
					1973	0	0.0638639							1973	0	-0.00875315							1973	0	0.188512
					1974	0	0.0639032							1974	0	-0.00875315							1974	0	0.188512
					1975	0	0.0641982							1975	0	-0.00875315							1975	0	0.191683
					1976	0	0.0642329							1976	0	-0.00875315							1976	1	0.191683
					1977	0	0.0643117							1977	0	-0.00875315							1977	0	0.191683
					1978	0	0.0644464							1978	0	-0.00875315							1978	0	0.191829
					1979	0	0.0646141							1979	0	-0.00875315							1979	0	0.191829
					1980	0	0.064645							1980	0	-0.00875315							1980	0	0.191829
					1981	0	0.0648809							1981	0	-0.00875315							1981	0	0.191829
					1982	0	0.0649204							1982	0	-0.00875315							1982	0	0.191829
					1983	0	0.0650179							1983	0	-0.00875315							1983	0	0.191829
					1984	0	0.0654265							1984	0	-0.00875315							1984	0	0.191829
					1985	0	0.0654491							1985	0	-0.00875315							1985	1	0.191829
					1986	0	0.0654966							1986	0	-0.00875315							1986	0	0.191829
					1987	0	0.0657911							1987	0	-0.00875315							1987	0	0.191829
					1988	0	0.0658155							1988	0	-0.00875315							1988	1	0.191829
					1989	0	0.0658617							1989	0	-0.00875315							1989	0	0.192911
					1990	0	0.0662256							1990	0	-0.00875315							1990	0	0.192911
					1991	0	0.066321							1991	0	-0.00875315							1991	0	0.192911
					1992	0	0.06634							1992	0	-0.00875315							1992	0	0.192911
					1993	0	0.0664723							1993	0	-0.00875315							1993	0	0.192911
					1994	0	0.0664804							1994	0	-0.00875315							1994	1	0.192911
[truncated: 4,111 more rows]

## Sheet: Database of Variables Used
Supplementary Information
Machine Learning and Feature Selection Applied to SEER Data to Reliably Assess Thyroid Cancer Prognosis
Database of variables after pre-processing employed to train the different models
		Dependent variable		Independent variables
Models where variables are used (MLP and PLS-DA)		1, 2, & 3		1 & 2	1	1	1	1 & 2	1 & 2	1	3	3	3
Missing rate (%)	0.012247	0		0	0.958763	0	8.71809	2.60161	53.2271	59.3873	57.9107	59.0706	57.2178
"Unkown" count	7	0		0	548	0	4983	1487	30423	33944	33100	33763	32704
Legend		Alive = 0; Thyroid = 1		First age of range stated	White = 0; Black = 1; Other (American Indian/AK Native, Asian/Pacific Islander) = 2	Male = 0; Female = 1	In mm; for small, no tumor= 0; microscopic (not quantified) = 0.5; for larger than 989 = 990; when range given = middle	Intrathyroidal = 0; minimal extrathyroidal = 1; gross extrathyroidal = 2; metastasis = 3	No lymph node involved = 0; Ipsilateral cervical nodes = 1; Bilateral, contralateral, or midline cervical nodes = 2; Tracheoesophageal, upper anterior mediastinal, mediastinal = 3; Regional lymph nodes = 5 (1 through 5 are regional nodes); Submandibular, submental = 6; other than 6 = 7 (6 and 7 are distant nodes)	Number of positive nodes	T0 = 0; T1 = 1; T2 = 2; T3 = 3; T4a and T4b = 4	N0 = 0; N1a and N1b = 1	M0 = 0; M1 = 1
Original variable name	Survival months	COD to site recode		Age recode with <1 year olds	Race recode (White, Black, Other)	Sex	CS tumor size (2004+) in millimeter/ EOD size 1988-2003 in millimeter	CS extension (2004+)/EOD extension 1988-2003	EOD 10 - nodes (1988-2003)	Regional nodes positive (1998+) if number listed it is equal to # nodes positive	Derived AJCC T, 6th ed (2004+)	Derived AJCC N, 6th ed (2004+)	Derived AJCC M, 6th ed (2004+)
1	292	0		20	0	1	12	0	3	unknown	unknown	unknown	unknown
2	298	0		25	0	0	37	0	0	unknown	unknown	unknown	unknown
3	299	0		25	0	1	12	1	unknown	unknown	unknown	unknown	unknown
4	201	0		25	0	1	5	0	0	0	unknown	unknown	unknown
5	261	0		25	0	1	20	0	0	unknown	unknown	unknown	unknown
6	290	0		25	0	1	24	0	0	0	unknown	unknown	unknown
7	293	0		25	0	0	13	0	1	3	unknown	unknown	unknown
8	270	0		30	0	0	20	0	unknown	unknown	unknown	unknown	unknown
9	291	0		35	0	1	10	0	unknown	unknown	unknown	unknown	unknown
10	296	0		35	0	0	12	0	0	unknown	unknown	unknown	unknown
11	292	0		35	2	1	20	0	0	unknown	unknown	unknown	unknown
12	286	0		35	0	1	23	0	unknown	unknown	unknown	unknown	unknown
13	293	0		35	Unknown	1	34	2	2	1	unknown	unknown	unknown
14	292	0		40	0	1	5	0	0	unknown	unknown	unknown	unknown
15	290	0		40	2	1	9	2	2	1	unknown	unknown	unknown
16	295	0		40	0	1	10	0	5	1	unknown	unknown	unknown
17	293	0		45	0	1	7	0	unknown	unknown	unknown	unknown	unknown
18	297	0		45	0	1	0.5	0	0	unknown	unknown	unknown	unknown
19	288	0		45	0	1	0.5	0	unknown	unknown	unknown	unknown	unknown
20	292	0		45	0	1	unknown	0	0	unknown	unknown	unknown	unknown
21	292	0		45	0	1	30	0	0	unknown	unknown	unknown	unknown
22	299	0		45	0	1	3	0	0	0	unknown	unknown	unknown
23	296	0		45	0	1	8	0	0	unknown	unknown	unknown	unknown
24	297	0		55	0	1	20	0	unknown	unknown	unknown	unknown	unknown
25	9	1		60	0	0	unknown	3	1	unknown	unknown	unknown	unknown
26	295	0		60	0	1	4	0	unknown	unknown	unknown	unknown	unknown
27	298	0		25	0	1	30	1	5	14	unknown	unknown	unknown
28	295	0		30	2	1	15	0	1	3	unknown	unknown	unknown
29	299	0		30	2	1	15	1	0	0	unknown	unknown	unknown
30	293	0		35	0	1	13	1	unknown	unknown	unknown	unknown	unknown
31	288	0		40	0	1	13	0	0	unknown	unknown	unknown	unknown
32	55	1		75	0	1	30	1	5	3	unknown	unknown	unknown
33	49	1		65	0	0	unknown	2	1	2	unknown	unknown	unknown
34	9	1		70	0	1	30	2	0	0	unknown	unknown	unknown
35	291	0		20	0	0	unknown	2	5	12	unknown	unknown	unknown
36	299	0		20	0	1	unknown	2	unknown	unknown	unknown	unknown	unknown
37	238	0		20	0	1	30	2	5	1	unknown	unknown	unknown
38	180	0		20	0	0	20	0	3	4	unknown	unknown	unknown
39	294	0		20	0	1	12	0	unknown	unknown	unknown	unknown	unknown
40	290	0		20	0	1	50	0	2	6	unknown	unknown	unknown
41	294	0		20	0	1	10	2	unknown	unknown	unknown	unknown	unknown
42	36	0		20	0	1	20	0	unknown	unknown	unknown	unknown	unknown
43	297	0		20	0	1	30	0	unknown	unknown	unknown	unknown	unknown
44	286	0		20	0	1	30	0	unknown	unknown	unknown	unknown	unknown
45	287	0		20	0	1	12	0	0	unknown	unknown	unknown	unknown
46	288	0		20	2	1	18	0	5	1	unknown	unknown	unknown
47	287	0		20	0	1	6	2	0	unknown	unknown	unknown	unknown
48	289	0		20	0	1	20	0	0	unknown	unknown	unknown	unknown
49	294	0		20	0	1	15	1	5	6	unknown	unknown	unknown
50	238	0		20	0	0	20	0	0	unknown	unknown	unknown	unknown
51	299	0		20	0	1	13	0	unknown	unknown	unknown	unknown	unknown
52	292	0		20	0	0	17	0	1	2	unknown	unknown	unknown
53	297	0		20	2	1	13	0	5	1	unknown	unknown	unknown
54	297	0		20	2	1	18	0	0	0	unknown	unknown	unknown
55	295	0		20	0	0	6	0	5	unknown	unknown	unknown	unknown
56	298	0		20	0	0	25	2	1	unknown	unknown	unknown	unknown
57	289	0		20	0	1	20	0	0	unknown	unknown	unknown	unknown
58	292	0		20	0	1	15	1	1	3	unknown	unknown	unknown
59	293	0		20	0	1	34	0	0	0	unknown	unknown	unknown
60	292	0		20	0	0	unknown	1	0	0	unknown	unknown	unknown
61	290	0		20	0	1	12	2	1	1	unknown	unknown	unknown
62	295	0		20	1	1	10	0	0	unknown	unknown	unknown	unknown
63	288	0		20	0	1	10	0	unknown	unknown	unknown	unknown	unknown
64	293	0		20	0	1	18	0	5	18	unknown	unknown	unknown
65	298	0		20	0	1	20	0	unknown	unknown	unknown	unknown	unknown
66	286	0		25	0	1	20	0	5	1	unknown	unknown	unknown
67	289	0		25	0	0	unknown	0	5	21	unknown	unknown	unknown
68	288	0		25	0	1	unknown	2	5	6	unknown	unknown	unknown
69	290	0		25	0	1	25	0	0	0	unknown	unknown	unknown
70	292	0		25	0	1	25	0	5	1	unknown	unknown	unknown
71	298	0		25	0	1	unknown	2	5	27	unknown	unknown	unknown
72	186	0		25	2	1	20	2	unknown	unknown	unknown	unknown	unknown
73	290	0		25	0	0	6	0	0	unknown	unknown	unknown	unknown
74	289	0		25	0	1	27	1	0	0	unknown	unknown	unknown
75	293	0		25	0	1	11	0	1	1	unknown	unknown	unknown
76	297	0		25	0	1	0.5	0	0	0	unknown	unknown	unknown
77	297	0		25	0	1	15	0	1	1	unknown	unknown	unknown
78	297	0		25	0	1	3	0	0	unknown	unknown	unknown	unknown
79	297	0		25	0	0	50	0	0	unknown	unknown	unknown	unknown
80	295	0		25	0	1	unknown	0	1	2	unknown	unknown	unknown
81	296	0		25	0	1	3	0	0	unknown	unknown	unknown	unknown
82	289	0		25	0	1	25	0	1	2	unknown	unknown	unknown
83	292	0		25	2	0	40	1	0	unknown	unknown	unknown	unknown
84	294	0		25	0	0	unknown	1	1	1	unknown	unknown	unknown
85	292	0		25	1	0	30	0	0	unknown	unknown	unknown	unknown
86	290	0		25	0	1	14	0	5	1	unknown	unknown	unknown
87	293	0		25	0	1	unknown	0	0	unknown	unknown	unknown	unknown
88	296	0		25	0	1	8	0	0	unknown	unknown	unknown	unknown
89	289	0		25	0	1	25	0	5	5	unknown	unknown	unknown
90	290	0		25	0	1	unknown	0	1	2	unknown	unknown	unknown
91	232	0		25	0	1	50	0	1	unknown	unknown	unknown	unknown
92	258	0		25	0	0	40	0	0	unknown	unknown	unknown	unknown
93	192	0		25	2	1	15	0	0	unknown	unknown	unknown	unknown
94	293	0		25	2	1	40	0	0	unknown	unknown	unknown	unknown
95	290	0		25	0	1	15	1	0	unknown	unknown	unknown	unknown
96	288	0		25	0	1	8	0	unknown	unknown	unknown	unknown	unknown
97	290	0		25	0	1	3	0	0	unknown	unknown	unknown	unknown
98	298	0		25	0	1	0.5	0	0	unknown	unknown	unknown	unknown
99	295	0		30	0	1	23	1	0	unknown	unknown	unknown	unknown
100	296	0		30	1	1	48	1	0	unknown	unknown	unknown	unknown
101	297	0		30	2	1	0.5	0	unknown	unknown	unknown	unknown	unknown
102	295	0		30	0	1	40	unknown	unknown	unknown	unknown	unknown	unknown
103	296	0		30	0	1	21	1	unknown	unknown	unknown	unknown	unknown
104	293	0		30	2	1	10	0	0	unknown	unknown	unknown	unknown
105	292	0		30	1	1	10	0	0	unknown	unknown	unknown	unknown
106	288	0		30	2	0	25	2	1	5	unknown	unknown	unknown
107	253	0		30	2	0	20	0	5	1	unknown	unknown	unknown
108	288	0		30	0	1	15	0	0	unknown	unknown	unknown	unknown
109	299	0		30	0	0	unknown	2	5	1	unknown	unknown	unknown
110	291	0		30	0	1	25	0	1	1	unknown	unknown	unknown
111	296	0		30	0	1	25	1	0	unknown	unknown	unknown	unknown
112	288	0		30	0	1	20	0	0	unknown	unknown	unknown	unknown
113	240	0		30	0	1	12	0	0	unknown	unknown	unknown	unknown
114	294	0		30	0	1	30	2	5	1	unknown	unknown	unknown
115	293	0		30	0	1	36	0	1	3	unknown	unknown	unknown
116	292	0		30	0	0	55	2	1	1	unknown	unknown	unknown
117	288	0		30	0	1	unknown	0	0	unknown	unknown	unknown	unknown
118	294	0		30	0	1	unknown	0	unknown	unknown	unknown	unknown	unknown
119	295	0		30	0	1	10	unknown	unknown	unknown	unknown	unknown	unknown
120	297	0		30	0	1	30	0	5	3	unknown	unknown	unknown
121	291	0		30	0	1	4	0	0	0	unknown	unknown	unknown
122	297	0		30	0	1	24	0	0	unknown	unknown	unknown	unknown
123	297	0		30	0	1	23	0	0	unknown	unknown	unknown	unknown
124	293	0		30	0	1	0.5	0	5	3	unknown	unknown	unknown
125	296	0		30	1	0	unknown	unknown	5	1	unknown	unknown	unknown
126	260	0		30	0	1	0.5	0	0	unknown	unknown	unknown	unknown
127	299	0		30	0	1	10	0	0	0	unknown	unknown	unknown
128	294	0		30	0	1	unknown	0	1	5	unknown	unknown	unknown
129	297	0		30	0	0	15	1	unknown	unknown	unknown	unknown	unknown
130	290	0		30	0	1	18	2	0	unknown	unknown	unknown	unknown
131	288	0		30	0	1	13	0	2	2	unknown	unknown	unknown
132	292	0		30	0	1	unknown	0	5	unknown	unknown	unknown	unknown
133	108	0		30	0	1	25	0	1	2	unknown	unknown	unknown
134	287	0		30	2	0	14	0	5	1	unknown	unknown	unknown
135	293	0		30	0	1	3	0	0	0	unknown	unknown	unknown
136	290	0		30	0	1	6	1	0	unknown	unknown	unknown	unknown
137	298	0		30	0	1	25	0	0	unknown	unknown	unknown	unknown
138	288	0		30	0	0	30	0	0	0	unknown	unknown	unknown
139	286	0		30	0	1	20	0	0	0	unknown	unknown	unknown
140	296	0		30	0	0	40	0	0	unknown	unknown	unknown	unknown
141	298	0		30	0	1	0.5	0	unknown	unknown	unknown	unknown	unknown
142	294	0		30	0	0	unknown	0	unknown	unknown	unknown	unknown	unknown
143	292	0		30	0	1	0.5	0	unknown	unknown	unknown	unknown	unknown
144	290	0		30	0	1	15	0	0	unknown	unknown	unknown	unknown
145	289	0		30	0	1	30	0	unknown	unknown	unknown	unknown	unknown
146	295	0		30	0	0	35	1	unknown	unknown	unknown	unknown	unknown
147	254	0		30	0	1	17	0	0	unknown	unknown	unknown	unknown
148	295	0		35	0	1	4	0	0	unknown	unknown	unknown	unknown
149	291	0		35	0	1	35	0	0	unknown	unknown	unknown	unknown
150	292	0		35	0	1	7	0	0	unknown	unknown	unknown	unknown
151	293	0		35	0	1	45	0	0	unknown	unknown	unknown	unknown
152	292	0		35	0	1	17	0	0	unknown	unknown	unknown	unknown
153	295	0		35	0	1	45	1	0	0	unknown	unknown	unknown
154	295	0		35	0	1	unknown	1	5	1	unknown	unknown	unknown
155	296	0		35	0	1	20	0	1	1	unknown	unknown	unknown
156	235	0		35	0	1	30	0	0	unknown	unknown	unknown	unknown
157	289	0		35	0	0	15	0	0	0	unknown	unknown	unknown
158	295	0		35	0	1	10	1	unknown	unknown	unknown	unknown	unknown
159	287	0		35	0	1	0.5	0	0	unknown	unknown	unknown	unknown
160	70	0		35	0	1	10	1	0	unknown	unknown	unknown	unknown
161	299	0		35	0	0	unknown	0	5	10	unknown	unknown	unknown
162	299	0		35	0	0	unknown	0	5	3	unknown	unknown	unknown
163	288	0		35	0	1	12	0	0	0	unknown	unknown	unknown
164	294	0		35	0	1	47	0	unknown	unknown	unknown	unknown	unknown
165	296	0		35	0	0	3	0	5	unknown	unknown	unknown	unknown
166	298	0		35	0	1	20	2	5	2	unknown	unknown	unknown
167	298	0		35	Unknown	0	unknown	unknown	unknown	unknown	unknown	unknown	unknown
168	292	0		35	0	1	6	0	1	1	unknown	unknown	unknown
169	296	0		35	0	0	25	0	0	unknown	unknown	unknown	unknown
170	254	0		35	0	1	7	0	0	unknown	unknown	unknown	unknown
171	297	0		35	2	1	30	0	0	unknown	unknown	unknown	unknown
172	288	0		35	0	1	7	0	0	unknown	unknown	unknown	unknown
173	289	0		35	0	1	29	0	0	unknown	unknown	unknown	unknown
174	289	0		35	0	1	9	0	0	unknown	unknown	unknown	unknown
175	294	0		35	0	1	22	0	0	unknown	unknown	unknown	unknown
176	297	0		35	0	1	15	0	2	3	unknown	unknown	unknown
177	298	0		35	0	1	27	0	0	unknown	unknown	unknown	unknown
178	295	0		35	0	0	40	unknown	2	28	unknown	unknown	unknown
179	297	0		35	0	1	0.5	0	0	0	unknown	unknown	unknown
180	291	0		35	0	1	12	1	0	0	unknown	unknown	unknown
181	294	0		35	0	1	unknown	0	5	1	unknown	unknown	unknown
182	293	0		35	0	1	10	0	unknown	unknown	unknown	unknown	unknown
183	275	0		35	0	0	0.5	0	0	unknown	unknown	unknown	unknown
184	294	0		35	0	1	unknown	2	5	1	unknown	unknown	unknown
185	294	0		40	0	1	2	0	0	unknown	unknown	unknown	unknown
186	296	0		40	0	1	0.5	0	0	unknown	unknown	unknown	unknown
187	289	0		40	0	1	18	2	unknown	unknown	unknown	unknown	unknown
188	294	0		40	0	1	68	0	unknown	unknown	unknown	unknown	unknown
189	296	0		40	0	1	4	0	0	unknown	unknown	unknown	unknown
190	191	0		40	Unknown	1	unknown	unknown	unknown	unknown	unknown	unknown	unknown
191	28	1		40	0	0	50	3	3	12	unknown	unknown	unknown
192	191	0		40	0	1	24	0	0	unknown	unknown	unknown	unknown
193	290	0		40	0	1	0.5	0	0	unknown	unknown	unknown	unknown
194	298	0		40	0	1	19	0	3	1	unknown	unknown	unknown
195	297	0		40	0	1	25	0	0	unknown	unknown	unknown	unknown
196	291	0		40	0	1	15	0	0	unknown	unknown	unknown	unknown
197	200	0		40	0	1	23	0	0	unknown	unknown	unknown	unknown
198	292	0		40	0	1	10	0	0	0	unknown	unknown	unknown
199	297	0		40	0	1	34	0	0	unknown	unknown	unknown	unknown
200	297	0		40	0	1	8	0	unknown	unknown	unknown	unknown	unknown
201	297	0		40	2	1	24	0	unknown	unknown	unknown	unknown	unknown
202	298	0		40	0	0	30	2	5	unknown	unknown	unknown	unknown
203	292	0		40	0	1	25	0	0	unknown	unknown	unknown	unknown
204	293	0		40	0	1	30	2	0	0	unknown	unknown	unknown
205	133	1		40	0	0	35	2	1	2	unknown	unknown	unknown
206	291	0		40	1	1	20	1	unknown	unknown	unknown	unknown	unknown
207	286	0		40	2	1	17	0	2	3	unknown	unknown	unknown
208	206	0		40	0	1	18	0	unknown	unknown	unknown	unknown	unknown
209	179	0		40	0	0	unknown	2	5	1	unknown	unknown	unknown
210	289	0		40	0	1	15	0	0	unknown	unknown	unknown	unknown
211	290	0		40	0	1	unknown	2	3	unknown	unknown	unknown	unknown
212	296	0		40	0	1	40	0	0	unknown	unknown	unknown	unknown
213	288	0		40	0	1	0.5	0	0	unknown	unknown	unknown	unknown
214	291	0		40	0	1	7	1	0	unknown	unknown	unknown	unknown
215	289	0		40	0	0	unknown	0	0	unknown	unknown	unknown	unknown
216	297	0		40	0	1	20	2	5	unknown	unknown	unknown	unknown
217	294	0		40	2	0	37	0	5	2	unknown	unknown	unknown
218	290	0		40	0	1	15	0	0	0	unknown	unknown	unknown
219	288	0		40	2	1	unknown	0	0	unknown	unknown	unknown	unknown
220	296	0		40	2	1	10	0	0	unknown	unknown	unknown	unknown
221	289	0		45	0	0	35	1	0	unknown	unknown	unknown	unknown
222	296	0		45	0	1	0	0	unknown	unknown	unknown	unknown	unknown
223	290	0		45	0	1	22	0	unknown	unknown	unknown	unknown	unknown
224	288	0		45	0	1	17	2	5	1	unknown	unknown	unknown
225	299	0		45	0	1	0.5	0	unknown	unknown	unknown	unknown	unknown
226	296	0		45	0	1	0.5	2	0	unknown	unknown	unknown	unknown
227	296	0		45	0	1	unknown	unknown	unknown	unknown	unknown	unknown	unknown
228	181	1		45	2	1	20	2	0	unknown	unknown	unknown	unknown
229	292	0		45	0	1	unknown	0	0	unknown	unknown	unknown	unknown
230	296	0		45	2	1	20	0	1	1	unknown	unknown	unknown
231	299	0		45	0	1	0.5	0	0	unknown	unknown	unknown	unknown
232	292	0		45	0	1	16	0	0	unknown	unknown	unknown	unknown
233	295	0		45	0	1	unknown	0	5	1	unknown	unknown	unknown
234	296	0		45	0	0	2	0	unknown	unknown	unknown	unknown	unknown
235	288	0		45	0	1	unknown	unknown	5	3	unknown	unknown	unknown
236	296	0		45	0	0	30	0	0	unknown	unknown	unknown	unknown
237	296	0		45	0	1	20	1	0	unknown	unknown	unknown	unknown
238	297	0		45	0	1	20	0	unknown	unknown	unknown	unknown	unknown
239	294	0		45	0	1	20	0	5	3	unknown	unknown	unknown
240	292	0		45	0	1	36	1	0	0	unknown	unknown	unknown
241	287	0		45	2	1	30	0	1	7	unknown	unknown	unknown
242	293	0		45	0	0	38	0	0	unknown	unknown	unknown	unknown
243	295	0		45	0	0	0.5	0	5	unknown	unknown	unknown	unknown
244	288	0		45	0	1	0.5	0	0	unknown	unknown	unknown	unknown
245	294	0		45	0	1	15	0	unknown	unknown	unknown	unknown	unknown
246	292	0		50	2	0	70	0	0	unknown	unknown	unknown	unknown
247	288	0		50	0	1	30	0	unknown	unknown	unknown	unknown	unknown
248	295	0		50	0	1	unknown	2	unknown	unknown	unknown	unknown	unknown
249	291	0		50	0	1	unknown	0	0	unknown	unknown	unknown	unknown
250	290	0		50	2	1	unknown	0	0	unknown	unknown	unknown	unknown
251	295	0		50	2	1	12	0	0	unknown	unknown	unknown	unknown
252	299	0		50	0	1	19	0	1	9	unknown	unknown	unknown
253	218	0		50	0	1	7	0	0	unknown	unknown	unknown	unknown
254	288	0		50	0	0	unknown	0	unknown	unknown	unknown	unknown	unknown
255	291	0		50	0	1	22	1	0	unknown	unknown	unknown	unknown
256	240	0		50	0	1	unknown	0	unknown	unknown	unknown	unknown	unknown
257	296	0		50	1	1	15	0	0	0	unknown	unknown	unknown
258	293	0		55	0	1	29	0	unknown	unknown	unknown	unknown	unknown
259	292	0		55	0	1	20	0	5	3	unknown	unknown	unknown
260	293	0		55	0	1	18	0	5	12	unknown	unknown	unknown
261	289	0		55	0	1	0.5	0	0	0	unknown	unknown	unknown
262	253	0		55	0	1	18	1	5	1	unknown	unknown	unknown
263	280	0		55	2	1	17	0	unknown	unknown	unknown	unknown	unknown
264	299	0		55	1	0	15	0	unknown	unknown	unknown	unknown	unknown
265	208	0		55	2	1	15	0	0	unknown	unknown	unknown	unknown
266	294	0		55	2	1	6	0	0	unknown	unknown	unknown	unknown
267	292	0		60	0	1	20	0	unknown	unknown	unknown	unknown	unknown
268	293	0		60	2	1	5	0	0	unknown	unknown	unknown	unknown
269	232	0		60	0	1	30	2	3	1	unknown	unknown	unknown
270	180	1		60	0	1	unknown	2	0	0	unknown	unknown	unknown
271	293	0		60	0	1	12	0	1	1	unknown	unknown	unknown
272	294	0		60	0	1	0.5	0	unknown	unknown	unknown	unknown	unknown
273	298	0		60	2	1	6	0	0	0	unknown	unknown	unknown
274	288	0		60	0	1	30	0	0	unknown	unknown	unknown	unknown
275	150	1		60	0	1	20	0	0	unknown	unknown	unknown	unknown
276	292	0		60	0	0	4	0	0	0	unknown	unknown	unknown
277	295	0		60	0	1	25	0	0	0	unknown	unknown	unknown
278	289	0		60	0	1	10	0	0	0	unknown	unknown	unknown
279	278	0		60	0	1	unknown	0	unknown	unknown	unknown	unknown	unknown
280	137	1		60	2	1	unknown	unknown	unknown	unknown	unknown	unknown	unknown
281	4	1		65	0	0	unknown	2	5	1	unknown	unknown	unknown
282	10	1		65	0	0	unknown	unknown	7	unknown	unknown	unknown	unknown
283	289	0		65	2	1	4	0	0	unknown	unknown	unknown	unknown
284	115	1		65	0	1	140	2	0	unknown	unknown	unknown	unknown
285	197	1		65	0	1	4	2	unknown	unknown	unknown	unknown	unknown
286	297	0		65	0	1	8	0	0	unknown	unknown	unknown	unknown
287	298	0		65	0	1	13	0	0	unknown	unknown	unknown	unknown
288	291	0		70	0	1	30	0	0	unknown	unknown	unknown	unknown
289	295	0		70	0	1	18	0	0	unknown	unknown	unknown	unknown
290	119	1		70	2	1	unknown	2	5	unknown	unknown	unknown	unknown
291	14	1		70	0	0	20	3	1	5	unknown	unknown	unknown
292	226	1		70	0	0	35	0	0	unknown	unknown	unknown	unknown
293	0	1		85	0	1	unknown	unknown	unknown	unknown	unknown	unknown	unknown
294	294	0		20	2	1	15	0	0	unknown	unknown	unknown	unknown
295	297	0		20	0	1	18	2	1	11	unknown	unknown	unknown
296	298	0		20	0	1	17	0	0	0	unknown	unknown	unknown
297	295	0		25	0	1	23	0	1	12	unknown	unknown	unknown
298	289	0		25	0	1	28	1	5	1	unknown	unknown	unknown
299	290	0		25	0	1	8	0	0	unknown	unknown	unknown	unknown
300	29	0		30	0	1	19	0	0	0	unknown	unknown	unknown
301	288	0		35	0	0	22	0	0	unknown	unknown	unknown	unknown
302	289	0		35	0	0	11	1	0	unknown	unknown	unknown	unknown
303	291	0		35	0	1	10	0	0	unknown	unknown	unknown	unknown
304	272	0		35	0	0	62	0	0	unknown	unknown	unknown	unknown
305	295	0		35	0	0	15	0	0	unknown	unknown	unknown	unknown
306	297	0		40	2	1	25	1	0	unknown	unknown	unknown	unknown
307	296	0		45	0	0	25	1	5	unknown	unknown	unknown	unknown
308	177	1		55	0	0	20	0	0	unknown	unknown	unknown	unknown
309	288	0		55	2	1	4	0	0	unknown	unknown	unknown	unknown
310	296	0		25	2	1	20	0	0	0	unknown	unknown	unknown
311	294	0		30	0	1	20	0	0	unknown	unknown	unknown	unknown
312	292	0		30	0	1	unknown	2	2	12	unknown	unknown	unknown
313	61	1		60	0	0	20	2	3	unknown	unknown	unknown	unknown
314	299	0		20	0	1	25	0	5	3	unknown	unknown	unknown
315	298	0		20	0	0	26	0	5	9	unknown	unknown	unknown
316	288	0		20	0	1	12	0	3	10	unknown	unknown	unknown
317	290	0		20	1	1	25	1	unknown	unknown	unknown	unknown	unknown
318	288	0		20	2	1	13	2	5	unknown	unknown	unknown	unknown
319	295	0		20	2	1	40	0	unknown	unknown	unknown	unknown	unknown
320	289	0		20	0	1	16	0	3	1	unknown	unknown	unknown
321	298	0		20	0	1	unknown	unknown	unknown	unknown	unknown	unknown	unknown
322	289	0		20	0	1	12	0	0	unknown	unknown	unknown	unknown
323	298	0		20	0	0	65	0	1	4	unknown	unknown	unknown
324	298	0		25	0	1	17	0	0	0	unknown	unknown	unknown
325	296	0		25	0	1	0.5	2	5	1	unknown	unknown	unknown
326	297	0		25	0	1	unknown	0	5	3	unknown	unknown	unknown
327	298	0		25	1	0	30	2	5	4	unknown	unknown	unknown
328	289	0		25	0	1	0.5	0	0	0	unknown	unknown	unknown
329	291	0		25	0	0	15	2	2	unknown	unknown	unknown	unknown
330	294	0		25	0	1	40	2	3	20	unknown	unknown	unknown
331	295	0		25	0	1	25	2	0	unknown	unknown	unknown	unknown
332	295	0		30	0	0	unknown	0	1	2	unknown	unknown	unknown
333	293	0		30	0	1	20	2	3	5	unknown	unknown	unknown
334	284	0		30	0	1	25	0	3	3	unknown	unknown	unknown
335	290	0		30	0	1	unknown	1	5	1	unknown	unknown	unknown
336	298	0		30	2	1	15	0	5	unknown	unknown	unknown	unknown
337	297	0		30	0	1	6	0	0	0	unknown	unknown	unknown
338	296	0		30	0	1	13	0	7	1	unknown	unknown	unknown
339	290	0		30	0	1	50	2	2	8	unknown	unknown	unknown
340	294	0		30	0	0	12	1	0	unknown	unknown	unknown	unknown
341	299	0		30	2	1	25	0	0	unknown	unknown	unknown	unknown
342	299	0		30	0	1	13	0	0	unknown	unknown	unknown	unknown
343	295	0		30	0	1	25	1	1	11	unknown	unknown	unknown
344	296	0		30	0	1	4	0	0	unknown	unknown	unknown	unknown
345	296	0		30	0	1	12	0	0	unknown	unknown	unknown	unknown
346	299	0		30	0	1	14	0	0	unknown	unknown	unknown	unknown
347	296	0		30	0	1	12	0	0	0	unknown	unknown	unknown
348	246	0		30	0	1	54	2	5	7	unknown	unknown	unknown
349	289	0		30	0	1	24	0	1	1	unknown	unknown	unknown
350	289	0		30	0	1	unknown	0	6	1	unknown	unknown	unknown
351	298	0		30	0	1	30	0	3	13	unknown	unknown	unknown
352	294	0		30	0	1	18	0	2	5	unknown	unknown	unknown
353	298	0		30	0	0	24	0	unknown	unknown	unknown	unknown	unknown
354	288	0		35	0	0	40	0	1	1	unknown	unknown	unknown
355	289	0		35	0	1	14	1	0	unknown	unknown	unknown	unknown
356	289	0		35	2	0	15	2	1	1	unknown	unknown	unknown
357	298	0		35	0	0	14	2	5	unknown	unknown	unknown	unknown
358	292	0		35	0	1	15	1	unknown	unknown	unknown	unknown	unknown
359	296	0		35	2	1	20	0	0	unknown	unknown	unknown	unknown
360	296	0		35	0	1	15	0	unknown	unknown	unknown	unknown	unknown
361	294	0		35	0	1	10	0	0	0	unknown	unknown	unknown
362	291	0		35	0	1	30	2	0	0	unknown	unknown	unknown
363	295	0		40	0	1	15	0	5	1	unknown	unknown	unknown
364	291	0		40	0	1	12	0	0	unknown	unknown	unknown	unknown
365	296	0		40	0	1	unknown	unknown	unknown	unknown	unknown	unknown	unknown
366	186	0		40	0	1	8	0	0	unknown	unknown	unknown	unknown
367	210	0		40	0	1	11	2	5	1	unknown	unknown	unknown
368	290	0		40	2	1	25	0	0	unknown	unknown	unknown	unknown
369	288	0		40	0	1	18	1	0	unknown	unknown	unknown	unknown
370	291	0		40	0	1	12	2	1	1	unknown	unknown	unknown
371	292	0		40	0	1	20	0	1	1	unknown	unknown	unknown
372	290	0		40	0	1	0.5	2	5	unknown	unknown	unknown	unknown
373	290	0		40	0	1	7	0	unknown	unknown	unknown	unknown	unknown
374	296	0		40	0	1	unknown	0	5	19	unknown	unknown	unknown
375	287	0		40	2	1	30	1	5	3	unknown	unknown	unknown
376	291	0		45	0	1	10	1	0	0	unknown	unknown	unknown
377	293	0		45	1	1	45	1	1	1	unknown	unknown	unknown
378	289	0		45	0	0	20	1	0	0	unknown	unknown	unknown
379	290	0		45	0	0	20	0	5	2	unknown	unknown	unknown
380	144	1		45	0	1	40	2	0	unknown	unknown	unknown	unknown
381	244	1		45	0	1	30	2	1	9	unknown	unknown	unknown
382	292	0		45	0	1	20	0	0	unknown	unknown	unknown	unknown
383	293	0		45	0	1	25	0	2	3	unknown	unknown	unknown
384	293	0		45	0	1	17	2	unknown	unknown	unknown	unknown	unknown
385	292	0		45	0	1	10	0	0	unknown	unknown	unknown	unknown
386	293	0		45	0	1	0.5	0	0	unknown	unknown	unknown	unknown
387	291	0		45	0	1	30	0	unknown	unknown	unknown	unknown	unknown
388	288	0		50	0	1	16	0	0	0	unknown	unknown	unknown
389	192	1		50	0	1	15	2	unknown	unknown	unknown	unknown	unknown
390	298	0		50	0	1	0.5	0	0	0	unknown	unknown	unknown
391	162	1		50	0	0	40	1	5	1	unknown	unknown	unknown
392	296	0		50	0	0	30	2	5	3	unknown	unknown	unknown
393	283	0		50	2	1	20	0	0	unknown	unknown	unknown	unknown
394	299	0		50	0	1	2	0	0	0	unknown	unknown	unknown
395	125	1		55	0	0	20	0	6	13	unknown	unknown	unknown
396	253	0		55	0	1	17	0	1	1	unknown	unknown	unknown
397	298	0		55	2	1	8	0	0	unknown	unknown	unknown	unknown
398	297	0		55	0	1	35	1	unknown	unknown	unknown	unknown	unknown
399	288	0		55	0	0	25	0	0	unknown	unknown	unknown	unknown
400	248	0		65	0	1	0.5	0	unknown	unknown	unknown	unknown	unknown
401	296	0		65	0	0	40	0	5	4	unknown	unknown	unknown
402	290	0		30	0	0	35	1	unknown	unknown	unknown	unknown	unknown
403	292	0		45	0	1	10	1	0	0	unknown	unknown	unknown
404	294	0		25	0	0	35	1	0	unknown	unknown	unknown	unknown
405	289	0		25	0	1	unknown	0	0	unknown	unknown	unknown	unknown
406	296	0		30	0	1	25	1	0	unknown	unknown	unknown	unknown
407	293	0		35	0	0	60	1	0	unknown	unknown	unknown	unknown
408	296	0		35	0	1	20	0	0	unknown	unknown	unknown	unknown
409	293	0		50	0	1	12	0	0	0	unknown	unknown	unknown
410	296	0		50	2	1	30	1	unknown	unknown	unknown	unknown	unknown
411	294	0		55	0	1	40	0	0	0	unknown	unknown	unknown
412	295	0		55	0	1	30	1	0	0	unknown	unknown	unknown
413	293	0		55	0	1	20	1	0	unknown	unknown	unknown	unknown
414	167	1		65	0	1	30	1	0	unknown	unknown	unknown	unknown
415	290	0		35	0	0	unknown	0	unknown	unknown	unknown	unknown	unknown
416	295	0		35	2	1	19	1	0	unknown	unknown	unknown	unknown
417	291	0		35	0	1	unknown	1	0	unknown	unknown	unknown	unknown
418	294	0		35	0	1	8	1	unknown	unknown	unknown	unknown	unknown
419	298	0		35	2	1	30	0	0	unknown	unknown	unknown	unknown
420	292	0		50	0	1	25	1	0	0	unknown	unknown	unknown
421	297	0		55	0	0	60	2	0	unknown	unknown	unknown	unknown
422	2	1		55	0	0	unknown	3	unknown	unknown	unknown	unknown	unknown
423	90	1		75	0	1	80	0	unknown	unknown	unknown	unknown	unknown
424	296	0		35	0	1	7	0	unknown	0	unknown	unknown	unknown
425	294	0		35	0	1	23	1	0	unknown	unknown	unknown	unknown
426	288	0		40	0	1	unknown	0	unknown	unknown	unknown	unknown	unknown
427	291	0		40	0	1	unknown	2	unknown	unknown	unknown	unknown	unknown
428	129	1		55	0	1	25	unknown	unknown	unknown	unknown	unknown	unknown
429	117	0		20	0	1	32	1	0	unknown	unknown	unknown	unknown
430	295	0		20	0	1	25	1	unknown	unknown	unknown	unknown	unknown
431	298	0		20	0	1	50	1	unknown	unknown	unknown	unknown	unknown
432	258	0		20	0	1	50	2	0	unknown	unknown	unknown	unknown
433	291	0		20	1	1	30	1	unknown	unknown	unknown	unknown	unknown
434	288	0		25	0	1	40	0	0	unknown	unknown	unknown	unknown
435	290	0		25	0	1	42	0	0	unknown	unknown	unknown	unknown
436	236	0		25	0	1	45	1	0	unknown	unknown	unknown	unknown
437	295	0		25	0	1	0.5	0	unknown	unknown	unknown	unknown	unknown
438	290	0		25	0	1	20	0	0	0	unknown	unknown	unknown
439	178	0		25	2	1	0.5	0	unknown	unknown	unknown	unknown	unknown
440	289	0		30	0	1	9	1	unknown	unknown	unknown	unknown	unknown
441	294	0		30	2	1	30	0	0	unknown	unknown	unknown	unknown
442	292	0		30	0	1	20	0	0	unknown	unknown	unknown	unknown
443	276	0		30	2	1	10	0	0	unknown	unknown	unknown	unknown
444	298	0		30	0	1	30	1	0	unknown	unknown	unknown	unknown
445	247	0		30	0	1	23	0	unknown	unknown	unknown	unknown	unknown
446	289	0		30	1	1	30	1	0	unknown	unknown	unknown	unknown
447	291	0		30	0	1	25	1	0	unknown	unknown	unknown	unknown
448	295	0		35	0	1	unknown	2	5	unknown	unknown	unknown	unknown
449	290	0		35	0	1	20	0	0	unknown	unknown	unknown	unknown
450	291	0		35	0	1	30	1	0	0	unknown	unknown	unknown
451	298	0		35	0	1	11	1	0	unknown	unknown	unknown	unknown
452	298	0		35	0	1	35	0	0	unknown	unknown	unknown	unknown
453	289	0		35	0	1	20	0	0	0	unknown	unknown	unknown
454	292	0		35	1	1	unknown	unknown	unknown	unknown	unknown	unknown	unknown
455	288	0		35	0	1	25	1	0	unknown	unknown	unknown	unknown
456	41	1		40	0	0	50	0	0	0	unknown	unknown	unknown
457	241	1		40	2	1	30	0	0	unknown	unknown	unknown	unknown
458	196	0		40	0	1	60	1	0	0	unknown	unknown	unknown
459	118	1		40	0	1	30	2	unknown	unknown	unknown	unknown	unknown
460	291	0		40	0	1	unknown	0	unknown	unknown	unknown	unknown	unknown
461	291	0		45	0	1	28	1	0	unknown	unknown	unknown	unknown
462	176	1		50	0	0	30	1	unknown	unknown	unknown	unknown	unknown
463	77	1		50	0	1	40	0	0	unknown	unknown	unknown	unknown
464	297	0		50	0	0	25	1	0	unknown	unknown	unknown	unknown
465	37	1		55	1	0	60	1	0	unknown	unknown	unknown	unknown
466	78	1		55	1	1	15	2	0	0	unknown	unknown	unknown
467	288	0		55	0	1	21	2	unknown	unknown	unknown	unknown	unknown
468	295	0		55	0	1	56	1	unknown	unknown	unknown	unknown	unknown
469	177	1		60	0	1	60	1	unknown	unknown	unknown	unknown	unknown
470	292	0		60	0	0	14	1	0	unknown	unknown	unknown	unknown
471	64	1		60	2	1	37	3	unknown	unknown	unknown	unknown	unknown
472	125	1		65	2	1	unknown	3	5	unknown	unknown	unknown	unknown
473	75	1		70	0	1	unknown	3	unknown	unknown	unknown	unknown	unknown
474	35	1		70	1	1	20	3	unknown	unknown	unknown	unknown	unknown
475	144	1		80	0	1	unknown	0	0	unknown	unknown	unknown	unknown
476	39	1		85	0	1	unknown	2	0	unknown	unknown	unknown	unknown
477	45	1		85	2	0	49	2	0	unknown	unknown	unknown	unknown
478	299	0		25	2	1	32	0	0	unknown	unknown	unknown	unknown
479	42	0		35	0	1	35	0	0	unknown	unknown	unknown	unknown
480	295	0		50	0	1	32	1	0	unknown	unknown	unknown	unknown
481	183	1		60	0	1	60	2	0	unknown	unknown	unknown	unknown
482	288	0		60	0	0	24	0	1	1	unknown	unknown	unknown
483	290	0		25	0	1	unknown	0	2	21	unknown	unknown	unknown
484	292	0		35	0	1	4	2	0	unknown	unknown	unknown	unknown
485	294	0		55	0	1	unknown	0	unknown	unknown	unknown	unknown	unknown
486	292	0		55	0	0	17	1	0	unknown	unknown	unknown	unknown
487	292	0		30	0	1	30	2	1	unknown	unknown	unknown	unknown
488	247	0		40	0	0	5	0	7	unknown	unknown	unknown	unknown
489	296	0		20	0	0	10	0	5	4	unknown	unknown	unknown
490	288	0		20	0	1	20	0	1	1	unknown	unknown	unknown
491	290	0		20	0	1	10	0	1	1	unknown	unknown	unknown
492	292	0		20	0	1	35	0	0	0	unknown	unknown	unknown
493	290	0		20	0	1	12	0	0	0	unknown	unknown	unknown
494	293	0		20	0	1	38	0	0	0	unknown	unknown	unknown
495	294	0		25	0	1	26	0	0	unknown	unknown	unknown	unknown
496	294	0		25	0	1	21	0	0	unknown	unknown	unknown	unknown
497	164	0		25	1	0	35	0	0	unknown	unknown	unknown	unknown
498	291	0		25	0	1	40	0	0	unknown	unknown	unknown	unknown
499	291	0		25	0	1	15	0	unknown	unknown	unknown	unknown	unknown
500	289	0		25	0	1	7	0	0	unknown	unknown	unknown	unknown
501	288	0		25	0	1	13	0	0	unknown	unknown	unknown	unknown
502	299	0		25	0	1	50	1	0	0	unknown	unknown	unknown
503	292	0		25	0	0	20	0	0	unknown	unknown	unknown	unknown
504	289	0		25	0	0	25	0	0	unknown	unknown	unknown	unknown
505	298	0		25	0	0	40	0	5	2	unknown	unknown	unknown
506	289	0		25	0	1	17	0	0	unknown	unknown	unknown	unknown
507	295	0		25	0	1	10	0	1	1	unknown	unknown	unknown
508	293	0		25	0	1	18	1	7	unknown	unknown	unknown	unknown
509	288	0		25	0	1	unknown	0	1	1	unknown	unknown	unknown
510	299	0		25	0	1	20	2	1	unknown	unknown	unknown	unknown
511	298	0		25	0	1	14	0	0	unknown	unknown	unknown	unknown
512	294	0		25	0	1	40	1	0	unknown	unknown	unknown	unknown
513	293	0		25	0	1	29	0	0	unknown	unknown	unknown	unknown
514	294	0		30	1	1	unknown	unknown	unknown	unknown	unknown	unknown	unknown
515	298	0		30	1	0	unknown	0	unknown	unknown	unknown	unknown	unknown
516	298	0		30	0	1	20	1	0	unknown	unknown	unknown	unknown
517	288	0		30	0	1	40	0	0	unknown	unknown	unknown	unknown
518	294	0		30	0	1	unknown	0	5	3	unknown	unknown	unknown
519	292	0		30	0	1	unknown	0	0	unknown	unknown	unknown	unknown
520	139	0		30	0	1	35	1	unknown	unknown	unknown	unknown	unknown
521	290	0		30	0	0	unknown	0	unknown	0	unknown	unknown	unknown
522	289	0		30	2	1	35	0	0	unknown	unknown	unknown	unknown
523	293	0		30	2	1	15	0	0	0	unknown	unknown	unknown
524	257	0		30	0	1	20	0	0	unknown	unknown	unknown	unknown
525	297	0		30	0	1	25	1	unknown	unknown	unknown	unknown	unknown
526	288	0		30	0	1	unknown	0	0	unknown	unknown	unknown	unknown
527	299	0		30	0	1	0.5	0	0	unknown	unknown	unknown	unknown
528	294	0		35	0	1	25	0	0	unknown	unknown	unknown	unknown
529	288	0		35	0	0	40	0	0	unknown	unknown	unknown	unknown
530	297	0		35	0	1	unknown	0	unknown	unknown	unknown	unknown	unknown
531	299	0		35	0	1	unknown	0	0	unknown	unknown	unknown	unknown
532	299	0		35	0	1	15	0	0	unknown	unknown	unknown	unknown
533	288	0		35	1	0	150	0	1	5	unknown	unknown	unknown
534	293	0		35	0	1	unknown	unknown	unknown	unknown	unknown	unknown	unknown
535	289	0		35	0	1	18	0	0	unknown	unknown	unknown	unknown
536	296	0		35	0	1	20	0	0	unknown	unknown	unknown	unknown
537	299	0		35	0	0	0.5	0	unknown	unknown	unknown	unknown	unknown
538	296	0		35	0	1	20	unknown	unknown	unknown	unknown	unknown	unknown
539	292	0		40	0	1	22	0	unknown	unknown	unknown	unknown	unknown
540	291	0		40	0	1	8	0	0	0	unknown	unknown	unknown
541	290	0		40	0	0	0.5	0	0	unknown	unknown	unknown	unknown
542	298	0		40	0	1	unknown	0	5	1	unknown	unknown	unknown
543	285	0		40	0	0	15	2	unknown	unknown	unknown	unknown	unknown
544	292	0		40	0	1	17	2	5	3	unknown	unknown	unknown
545	293	0		40	0	1	15	0	0	unknown	unknown	unknown	unknown
546	291	0		40	0	1	28	0	0	0	unknown	unknown	unknown
547	296	0		40	0	1	unknown	1	unknown	unknown	unknown	unknown	unknown
548	299	0		40	2	1	12	2	0	unknown	unknown	unknown	unknown
549	298	0		40	0	1	16	0	0	unknown	unknown	unknown	unknown
550	293	0		40	0	1	10	0	0	unknown	unknown	unknown	unknown
551	102	1		45	2	0	30	2	0	unknown	unknown	unknown	unknown
552	274	0		45	0	1	7	2	unknown	unknown	unknown	unknown	unknown
553	296	0		45	0	1	12	1	unknown	unknown	unknown	unknown	unknown
554	291	0		45	0	1	16	1	0	unknown	unknown	unknown	unknown
555	291	0		45	0	1	15	0	unknown	unknown	unknown	unknown	unknown
556	292	0		45	0	1	15	0	0	0	unknown	unknown	unknown
557	295	0		50	0	1	22	0	0	unknown	unknown	unknown	unknown
558	297	0		50	2	1	20	2	unknown	unknown	unknown	unknown	unknown
559	289	0		50	0	0	unknown	2	0	0	unknown	unknown	unknown
560	294	0		50	0	1	20	2	0	0	unknown	unknown	unknown
561	298	0		50	0	1	30	0	0	0	unknown	unknown	unknown
562	296	0		55	0	1	30	0	0	unknown	unknown	unknown	unknown
563	291	0		55	0	1	3	0	unknown	unknown	unknown	unknown	unknown
564	208	0		55	0	1	31	0	0	0	unknown	unknown	unknown
565	42	1		60	2	1	5	3	0	unknown	unknown	unknown	unknown
566	174	1		65	0	1	60	1	0	unknown	unknown	unknown	unknown
567	117	1		65	2	1	unknown	unknown	unknown	unknown	unknown	unknown	unknown
568	44	1		70	2	1	unknown	2	0	unknown	unknown	unknown	unknown
569	20	1		75	0	1	unknown	2	2	9	unknown	unknown	unknown
570	298	0		30	0	1	22	2	0	unknown	unknown	unknown	unknown
571	299	0		45	1	1	8	0	1	5	unknown	unknown	unknown
572	292	0		55	0	1	12	1	unknown	unknown	unknown	unknown	unknown
573	285	0		20	0	1	unknown	2	5	2	unknown	unknown	unknown
574	282	0		20	0	1	18	0	0	0	unknown	unknown	unknown
575	286	0		20	0	1	7	0	unknown	unknown	unknown	unknown	unknown
576	286	0		25	2	1	7	0	0	0	unknown	unknown	unknown
577	283	0		25	0	1	20	0	0	0	unknown	unknown	unknown
578	278	0		30	0	1	30	0	0	0	unknown	unknown	unknown
579	285	0		30	0	1	25	1	5	6	unknown	unknown	unknown
580	280	0		30	0	1	35	0	0	unknown	unknown	unknown	unknown
581	283	0		30	0	1	22	0	0	unknown	unknown	unknown	unknown
582	280	0		30	0	1	20	1	0	0	unknown	unknown	unknown
583	287	0		30	0	1	20	0	unknown	unknown	unknown	unknown	unknown
584	267	0		35	2	1	12	0	0	0	unknown	unknown	unknown
585	287	0		35	0	0	15	0	0	unknown	unknown	unknown	unknown
586	280	0		35	0	1	15	1	unknown	unknown	unknown	unknown	unknown
587	283	0		35	0	1	0.5	0	0	unknown	unknown	unknown	unknown
588	280	0		35	0	1	12	0	0	unknown	unknown	unknown	unknown
589	277	0		35	0	0	10	0	0	unknown	unknown	unknown	unknown
590	282	0		35	0	0	43	0	unknown	unknown	unknown	unknown	unknown
591	284	0		40	0	1	25	0	0	0	unknown	unknown	unknown
592	276	0		40	0	1	12	2	0	0	unknown	unknown	unknown
593	278	0		40	0	1	15	0	0	unknown	unknown	unknown	unknown
594	248	0		45	0	1	unknown	0	unknown	unknown	unknown	unknown	unknown
595	284	0		55	0	1	20	0	0	0	unknown	unknown	unknown
596	284	0		55	0	0	25	0	6	2	unknown	unknown	unknown
597	103	1		65	0	1	30	unknown	5	1	unknown	unknown	unknown
598	283	0		65	0	1	9	0	0	unknown	unknown	unknown	unknown
599	281	0		65	0	1	2	0	0	unknown	unknown	unknown	unknown
600	285	0		20	0	1	17	0	0	0	unknown	unknown	unknown
601	284	0		20	0	0	15	2	2	unknown	unknown	unknown	unknown
602	286	0		25	0	1	30	0	unknown	unknown	unknown	unknown	unknown
603	274	0		25	0	1	16	0	0	unknown	unknown	unknown	unknown
604	282	0		25	0	1	25	0	unknown	unknown	unknown	unknown	unknown
605	280	0		30	0	0	15	0	0	0	unknown	unknown	unknown
606	284	0		30	0	0	128	0	0	unknown	unknown	unknown	unknown
607	282	0		35	0	1	47	1	1	1	unknown	unknown	unknown
608	282	0		40	0	1	30	0	0	0	unknown	unknown	unknown
609	42	1		65	0	0	45	2	2	1	unknown	unknown	unknown
610	3	1		75	0	1	unknown	0	1	unknown	unknown	unknown	unknown
611	280	0		20	0	1	unknown	unknown	1	2	unknown	unknown	unknown
612	282	0		20	0	1	22	0	0	unknown	unknown	unknown	unknown
613	280	0		20	0	1	100	2	5	5	unknown	unknown	unknown
614	278	0		20	0	1	20	0	unknown	unknown	unknown	unknown	unknown
615	126	0		20	0	1	50	0	unknown	unknown	unknown	unknown	unknown
616	286	0		20	0	0	25	2	unknown	15	unknown	unknown	unknown
617	64	0		20	2	1	14	0	unknown	unknown	unknown	unknown	unknown
618	284	0		20	0	1	13	0	0	0	unknown	unknown	unknown
619	276	0		20	0	1	17	1	2	2	unknown	unknown	unknown
620	25	0		20	0	1	5	0	unknown	unknown	unknown	unknown	unknown
621	283	0		20	0	1	unknown	0	unknown	unknown	unknown	unknown	unknown
622	275	0		20	0	1	30	0	0	0	unknown	unknown	unknown
623	272	0		20	0	1	10	0	1	4	unknown	unknown	unknown
624	281	0		20	0	1	14	2	5	1	unknown	unknown	unknown
625	282	0		20	0	1	32	0	5	1	unknown	unknown	unknown
626	286	0		20	0	1	unknown	1	unknown	unknown	unknown	unknown	unknown
627	278	0		20	0	0	12	0	5	unknown	unknown	unknown	unknown
628	281	0		20	0	1	unknown	1	5	unknown	unknown	unknown	unknown
629	287	0		20	0	1	unknown	unknown	unknown	unknown	unknown	unknown	unknown
630	285	0		20	2	1	13	0	0	unknown	unknown	unknown	unknown
631	285	0		20	2	1	33	0	0	unknown	unknown	unknown	unknown
632	276	0		20	0	1	unknown	unknown	unknown	unknown	unknown	unknown	unknown
633	276	0		20	1	0	unknown	0	0	unknown	unknown	unknown	unknown
634	276	0		20	0	1	0.5	0	0	unknown	unknown	unknown	unknown
635	276	0		20	0	1	24	0	0	unknown	unknown	unknown	unknown
636	284	0		20	0	1	27	0	5	3	unknown	unknown	unknown
637	281	0		20	0	0	20	0	unknown	unknown	unknown	unknown	unknown
638	282	0		20	0	1	22	0	1	7	unknown	unknown	unknown
639	287	0		20	0	1	20	0	0	0	unknown	unknown	unknown
640	277	0		20	0	1	38	2	5	3	unknown	unknown	unknown
641	283	0		20	0	1	unknown	2	0	unknown	unknown	unknown	unknown
642	261	0		25	0	1	unknown	0	0	unknown	unknown	unknown	unknown
643	279	0		25	0	1	15	0	unknown	unknown	unknown	unknown	unknown
644	281	0		25	0	1	unknown	0	0	0	unknown	unknown	unknown
645	282	0		25	0	1	25	0	unknown	unknown	unknown	unknown	unknown
646	284	0		25	0	1	14	0	unknown	unknown	unknown	unknown	unknown
647	284	0		25	0	1	unknown	0	5	1	unknown	unknown	unknown
648	284	0		25	0	0	30	1	unknown	unknown	unknown	unknown	unknown
649	287	0		25	0	1	5	0	unknown	unknown	unknown	unknown	unknown
650	282	0		25	0	1	15	0	0	0	unknown	unknown	unknown
651	256	0		25	0	1	3	0	unknown	unknown	unknown	unknown	unknown
652	286	0		25	0	1	14	0	0	0	unknown	unknown	unknown
653	277	0		25	0	0	20	0	2	6	unknown	unknown	unknown
654	279	0		25	0	1	9	0	0	unknown	unknown	unknown	unknown
655	285	0		25	0	1	25	0	unknown	unknown	unknown	unknown	unknown
656	282	0		25	0	1	12	1	5	2	unknown	unknown	unknown
657	283	0		25	0	1	25	0	5	1	unknown	unknown	unknown
658	283	0		25	0	1	10	0	0	unknown	unknown	unknown	unknown
659	287	0		25	0	1	unknown	unknown	unknown	unknown	unknown	unknown	unknown
660	276	0		25	0	1	0.5	0	0	0	unknown	unknown	unknown
661	26	0		25	0	1	10	0	0	unknown	unknown	unknown	unknown
662	279	0		25	0	1	30	0	2	3	unknown	unknown	unknown
663	106	0		25	0	1	20	2	0	0	unknown	unknown	unknown
664	279	0		25	0	0	18	0	0	unknown	unknown	unknown	unknown
665	277	0		25	0	1	15	0	2	16	unknown	unknown	unknown
666	287	0		25	0	1	unknown	unknown	unknown	unknown	unknown	unknown	unknown
667	282	0		25	2	1	25	0	0	unknown	unknown	unknown	unknown
668	281	0		25	0	1	15	0	unknown	unknown	unknown	unknown	unknown
669	277	0		25	0	0	unknown	unknown	unknown	unknown	unknown	unknown	unknown
670	285	0		25	0	1	30	0	1	1	unknown	unknown	unknown
671	280	0		25	0	1	22	0	1	1	unknown	unknown	unknown
672	283	0		25	0	1	40	3	unknown	unknown	unknown	unknown	unknown
673	279	0		25	0	1	60	0	0	unknown	unknown	unknown	unknown
674	276	0		25	0	1	unknown	2	6	43	unknown	unknown	unknown
675	251	0		25	0	1	21	2	2	6	unknown	unknown	unknown
676	286	0		25	0	0	25	1	1	1	unknown	unknown	unknown
677	276	0		25	0	1	20	2	5	4	unknown	unknown	unknown
678	279	0		25	0	1	unknown	2	5	2	unknown	unknown	unknown
679	282	0		25	0	1	18	0	0	unknown	unknown	unknown	unknown
680	287	0		25	0	0	12	0	0	0	unknown	unknown	unknown
681	277	0		25	2	0	75	0	5	1	unknown	unknown	unknown
682	287	0		25	2	1	10	0	0	0	unknown	unknown	unknown
683	284	0		30	0	1	3	0	0	unknown	unknown	unknown	unknown
684	282	0		30	0	1	15	2	3	1	unknown	unknown	unknown
685	277	0		30	0	1	15	0	0	unknown	unknown	unknown	unknown
686	217	0		30	0	1	10	1	0	unknown	unknown	unknown	unknown
687	277	0		30	0	0	25	0	0	unknown	unknown	unknown	unknown
688	277	0		30	0	1	unknown	0	0	0	unknown	unknown	unknown
689	280	0		30	0	1	20	1	unknown	unknown	unknown	unknown	unknown
690	280	0		30	0	1	30	0	0	0	unknown	unknown	unknown
691	282	0		30	0	1	10	0	unknown	unknown	unknown	unknown	unknown
692	279	0		30	0	1	40	0	unknown	unknown	unknown	unknown	unknown
693	279	0		30	0	1	13	0	unknown	unknown	unknown	unknown	unknown
694	286	0		30	0	0	16	0	unknown	unknown	unknown	unknown	unknown
695	285	0		30	0	1	0.5	0	0	unknown	unknown	unknown	unknown
696	287	0		30	0	1	17	0	unknown	unknown	unknown	unknown	unknown
697	267	0		30	0	0	0.5	0	0	unknown	unknown	unknown	unknown
698	280	0		30	1	1	unknown	1	0	unknown	unknown	unknown	unknown
699	240	0		30	2	1	11	0	0	unknown	unknown	unknown	unknown
700	281	0		30	2	1	12	0	0	unknown	unknown	unknown	unknown
701	281	0		30	0	1	4	0	0	unknown	unknown	unknown	unknown
702	283	0		30	0	0	10	2	1	1	unknown	unknown	unknown
703	227	0		30	0	1	40	2	0	unknown	unknown	unknown	unknown
704	280	0		30	0	0	37	0	0	unknown	unknown	unknown	unknown
705	283	0		30	0	1	25	1	unknown	unknown	unknown	unknown	unknown
706	280	0		30	0	1	35	0	1	3	unknown	unknown	unknown
707	278	0		30	0	1	40	0	5	3	unknown	unknown	unknown
708	285	0		30	0	0	42	0	unknown	unknown	unknown	unknown	unknown
709	287	0		30	1	1	24	0	unknown	unknown	unknown	unknown	unknown
710	276	0		30	0	1	20	0	0	unknown	unknown	unknown	unknown
711	276	0		30	0	1	15	1	0	0	unknown	unknown	unknown
712	277	0		30	0	1	30	1	0	unknown	unknown	unknown	unknown
713	280	0		30	0	1	15	0	1	1	unknown	unknown	unknown
714	282	0		30	0	1	37	2	1	10	unknown	unknown	unknown
715	285	0		30	0	1	13	0	unknown	unknown	unknown	unknown	unknown
716	276	0		30	0	1	20	0	0	unknown	unknown	unknown	unknown
717	260	0		30	0	1	30	0	0	0	unknown	unknown	unknown
718	279	0		30	0	1	25	0	1	11	unknown	unknown	unknown
719	283	0		30	0	1	25	0	3	unknown	unknown	unknown	unknown
720	285	0		30	0	1	25	0	1	1	unknown	unknown	unknown
721	281	0		30	0	1	22	1	0	unknown	unknown	unknown	unknown
722	283	0		30	0	1	32	0	0	unknown	unknown	unknown	unknown
723	231	0		30	0	0	21	0	0	unknown	unknown	unknown	unknown
724	286	0		30	0	1	20	0	0	unknown	unknown	unknown	unknown
725	283	0		30	0	1	15	0	0	unknown	unknown	unknown	unknown
726	281	0		30	2	1	10	0	0	unknown	unknown	unknown	unknown
727	276	0		30	0	0	14	0	1	7	unknown	unknown	unknown
728	281	0		30	2	1	18	0	0	unknown	unknown	unknown	unknown
729	281	0		30	0	1	5	0	0	0	unknown	unknown	unknown
730	278	0		30	0	1	15	0	1	1	unknown	unknown	unknown
731	60	0		30	0	1	15	0	0	0	unknown	unknown	unknown
732	278	0		30	2	1	20	0	unknown	unknown	unknown	unknown	unknown
733	284	0		30	0	0	unknown	unknown	unknown	unknown	unknown	unknown	unknown
734	287	0		30	0	1	unknown	0	1	1	unknown	unknown	unknown
735	280	0		30	0	0	15	0	5	unknown	unknown	unknown	unknown
736	286	0		30	0	0	unknown	0	5	unknown	unknown	unknown	unknown
737	281	0		30	0	1	19	0	0	0	unknown	unknown	unknown
738	279	0		30	0	0	25	0	5	2	unknown	unknown	unknown
739	285	0		30	0	1	17	2	1	7	unknown	unknown	unknown
740	279	0		30	0	0	34	0	0	unknown	unknown	unknown	unknown
741	277	0		30	0	1	37	unknown	unknown	unknown	unknown	unknown	unknown
742	278	0		30	0	1	30	0	5	1	unknown	unknown	unknown
743	248	0		35	2	0	35	0	3	1	unknown	unknown	unknown
744	277	0		35	0	0	16	0	0	unknown	unknown	unknown	unknown
745	276	0		35	0	1	35	0	unknown	unknown	unknown	unknown	unknown
746	284	0		35	0	0	30	0	0	0	unknown	unknown	unknown
747	283	0		35	0	0	35	2	5	2	unknown	unknown	unknown
748	287	0		35	0	0	0.5	0	0	0	unknown	unknown	unknown
749	277	0		35	0	1	12	0	0	unknown	unknown	unknown	unknown
750	279	0		35	2	1	15	0	0	0	unknown	unknown	unknown
751	283	0		35	0	0	unknown	0	5	4	unknown	unknown	unknown
752	205	0		35	0	1	unknown	0	2	3	unknown	unknown	unknown
753	278	0		35	0	1	6	0	0	0	unknown	unknown	unknown
754	276	0		35	2	0	30	0	5	1	unknown	unknown	unknown
755	283	0		35	2	1	22	0	0	unknown	unknown	unknown	unknown
756	284	0		35	1	1	15	0	0	0	unknown	unknown	unknown
757	281	0		35	2	1	15	2	2	2	unknown	unknown	unknown
758	279	0		35	0	1	15	0	unknown	unknown	unknown	unknown	unknown
759	284	0		35	0	1	0.5	1	0	0	unknown	unknown	unknown
760	56	0		35	0	1	26	1	unknown	unknown	unknown	unknown	unknown
761	281	0		35	0	0	18	0	unknown	0	unknown	unknown	unknown
762	276	0		35	0	1	20	0	unknown	unknown	unknown	unknown	unknown
763	285	0		35	0	1	13	0	0	unknown	unknown	unknown	unknown
764	285	0		35	0	1	20	unknown	unknown	unknown	unknown	unknown	unknown
765	283	0		35	0	1	unknown	0	5	13	unknown	unknown	unknown
766	280	0		35	2	1	3	0	0	0	unknown	unknown	unknown
767	280	0		35	2	1	10	0	2	unknown	unknown	unknown	unknown
768	277	0		35	2	1	35	0	0	unknown	unknown	unknown	unknown
769	285	0		35	0	1	22	0	5	1	unknown	unknown	unknown
770	285	0		35	0	0	45	2	0	unknown	unknown	unknown	unknown
771	276	0		35	0	1	40	0	5	4	unknown	unknown	unknown
772	277	0		35	2	1	25	2	1	7	unknown	unknown	unknown
773	276	0		35	0	1	unknown	0	unknown	unknown	unknown	unknown	unknown
774	278	0		35	0	1	7	0	1	6	unknown	unknown	unknown
775	280	0		35	0	1	5	0	unknown	unknown	unknown	unknown	unknown
776	281	0		35	0	1	0.5	0	unknown	unknown	unknown	unknown	unknown
777	281	0		35	0	1	20	0	unknown	unknown	unknown	unknown	unknown
778	281	0		35	0	1	0.5	0	unknown	unknown	unknown	unknown	unknown
779	282	0		35	0	1	25	0	0	0	unknown	unknown	unknown
780	0	0		35	2	1	10	0	0	unknown	unknown	unknown	unknown
781	255	0		35	0	1	0.5	0	unknown	unknown	unknown	unknown	unknown
782	286	0		35	0	0	18	0	unknown	unknown	unknown	unknown	unknown
783	130	0		35	0	1	15	0	unknown	unknown	unknown	unknown	unknown
784	276	0		35	0	1	25	0	0	unknown	unknown	unknown	unknown
785	285	0		35	2	1	10	0	0	0	unknown	unknown	unknown
786	279	0		35	0	1	12	0	0	unknown	unknown	unknown	unknown
787	281	0		35	2	1	10	0	0	0	unknown	unknown	unknown
788	277	0		35	0	1	20	0	1	unknown	unknown	unknown	unknown
789	277	0		35	0	1	0.5	0	5	8	unknown	unknown	unknown
790	280	0		35	0	0	unknown	0	0	unknown	unknown	unknown	unknown
791	277	0		35	0	0	55	0	0	unknown	unknown	unknown	unknown
792	283	0		35	0	1	14	2	0	unknown	unknown	unknown	unknown
793	184	0		35	0	1	13	2	0	unknown	unknown	unknown	unknown
794	283	0		35	1	1	20	0	unknown	unknown	unknown	unknown	unknown
795	285	0		35	0	1	7	0	5	11	unknown	unknown	unknown
796	278	0		35	0	1	20	0	5	2	unknown	unknown	unknown
797	280	0		35	0	1	unknown	2	2	unknown	unknown	unknown	unknown
798	272	0		35	0	1	3	0	unknown	unknown	unknown	unknown	unknown
799	286	0		35	0	1	45	0	0	unknown	unknown	unknown	unknown
800	252	0		35	0	1	40	0	1	3	unknown	unknown	unknown
801	286	0		35	0	1	unknown	1	unknown	unknown	unknown	unknown	unknown
802	278	0		35	0	1	20	0	unknown	unknown	unknown	unknown	unknown
803	284	0		35	0	1	18	0	unknown	unknown	unknown	unknown	unknown
804	277	0		35	0	1	12	0	0	0	unknown	unknown	unknown
805	281	0		35	0	1	18	0	unknown	unknown	unknown	unknown	unknown
806	286	0		35	0	1	9	0	0	0	unknown	unknown	unknown
807	278	0		40	0	0	50	0	0	unknown	unknown	unknown	unknown
808	287	0		40	0	1	18	0	0	unknown	unknown	unknown	unknown
809	285	0		40	0	0	30	0	0	unknown	unknown	unknown	unknown
810	279	0		40	0	1	10	0	0	unknown	unknown	unknown	unknown
811	285	0		40	0	1	10	0	0	0	unknown	unknown	unknown
812	279	0		40	0	1	30	2	0	0	unknown	unknown	unknown
813	286	0		40	0	1	15	0	unknown	unknown	unknown	unknown	unknown
814	285	0		40	0	1	40	0	0	0	unknown	unknown	unknown
815	278	0		40	0	0	15	1	0	unknown	unknown	unknown	unknown
816	281	0		40	0	1	15	0	5	1	unknown	unknown	unknown
817	284	0		40	0	1	14	0	0	0	unknown	unknown	unknown
818	287	0		40	0	1	4	0	unknown	unknown	unknown	unknown	unknown
819	279	0		40	2	1	9	0	0	unknown	unknown	unknown	unknown
820	277	0		40	0	0	15	0	0	unknown	unknown	unknown	unknown
821	277	0		40	0	1	10	0	0	unknown	unknown	unknown	unknown
822	279	0		40	0	1	25	0	0	unknown	unknown	unknown	unknown
823	278	0		40	0	1	7	0	5	1	unknown	unknown	unknown
824	280	0		40	0	1	17	0	5	unknown	unknown	unknown	unknown
825	280	0		40	0	0	29	0	0	0	unknown	unknown	unknown
826	284	0		40	1	1	15	0	0	0	unknown	unknown	unknown
827	276	0		40	0	1	11	0	0	unknown	unknown	unknown	unknown
828	276	0		40	0	1	10	0	0	0	unknown	unknown	unknown
829	277	0		40	0	0	unknown	2	5	unknown	unknown	unknown	unknown
830	286	0		40	0	1	24	0	5	1	unknown	unknown	unknown
831	287	0		40	0	0	unknown	unknown	unknown	unknown	unknown	unknown	unknown
832	284	0		40	0	0	33	0	unknown	unknown	unknown	unknown	unknown
833	284	0		40	0	1	20	0	0	unknown	unknown	unknown	unknown
834	287	0		40	0	1	0.5	0	1	1	unknown	unknown	unknown
835	286	0		40	0	0	33	0	unknown	unknown	unknown	unknown	unknown
836	280	0		40	0	1	15	0	1	2	unknown	unknown	unknown
837	278	0		40	2	0	15	0	unknown	unknown	unknown	unknown	unknown
838	284	0		40	0	1	13	0	1	11	unknown	unknown	unknown
839	277	0		40	2	1	18	0	0	unknown	unknown	unknown	unknown
840	286	0		40	0	1	3	0	0	0	unknown	unknown	unknown
841	282	0		40	0	1	20	0	1	1	unknown	unknown	unknown
842	279	0		40	0	1	20	0	0	unknown	unknown	unknown	unknown
843	276	0		40	0	1	4	0	0	unknown	unknown	unknown	unknown
844	281	0		40	2	1	7	0	0	unknown	unknown	unknown	unknown
845	287	0		40	2	1	30	0	0	unknown	unknown	unknown	unknown
846	277	0		40	0	1	unknown	0	1	1	unknown	unknown	unknown
847	284	0		40	2	1	15	2	1	3	unknown	unknown	unknown
848	280	0		45	0	1	27	0	0	unknown	unknown	unknown	unknown
849	280	0		45	0	1	12	2	1	unknown	unknown	unknown	unknown
850	281	0		45	0	1	5	0	unknown	unknown	unknown	unknown	unknown
851	279	0		45	0	1	13	0	0	0	unknown	unknown	unknown
852	283	0		45	0	0	10	0	unknown	unknown	unknown	unknown	unknown
853	274	0		45	0	1	unknown	0	unknown	unknown	unknown	unknown	unknown
854	276	0		45	0	1	10	2	1	unknown	unknown	unknown	unknown
855	278	0		45	2	1	15	0	0	unknown	unknown	unknown	unknown
856	282	0		45	0	1	unknown	2	unknown	unknown	unknown	unknown	unknown
857	284	0		45	0	1	25	0	0	unknown	unknown	unknown	unknown
858	283	0		45	0	1	20	2	0	unknown	unknown	unknown	unknown
859	286	0		45	0	1	15	1	5	1	unknown	unknown	unknown
860	283	0		45	0	1	30	1	unknown	unknown	unknown	unknown	unknown
861	276	0		45	0	1	2	0	0	unknown	unknown	unknown	unknown
862	278	0		45	0	1	unknown	0	0	0	unknown	unknown	unknown
863	278	0		45	0	1	25	0	0	unknown	unknown	unknown	unknown
864	280	0		45	0	1	18	0	5	3	unknown	unknown	unknown
865	282	0		45	0	1	25	0	unknown	unknown	unknown	unknown	unknown
866	278	0		45	1	1	25	1	unknown	unknown	unknown	unknown	unknown
867	282	0		45	0	1	30	0	0	unknown	unknown	unknown	unknown
868	281	0		45	0	1	0.5	0	0	unknown	unknown	unknown	unknown
869	278	0		45	1	1	5	0	0	unknown	unknown	unknown	unknown
870	281	0		45	0	1	23	2	unknown	unknown	unknown	unknown	unknown
871	281	0		45	0	0	5	1	0	0	unknown	unknown	unknown
872	283	0		45	0	1	30	2	unknown	unknown	unknown	unknown	unknown
873	275	0		45	0	0	11	1	unknown	unknown	unknown	unknown	unknown
874	279	0		45	2	1	40	0	0	unknown	unknown	unknown	unknown
875	283	0		45	0	1	8	0	5	1	unknown	unknown	unknown
876	265	0		45	0	1	unknown	1	unknown	unknown	unknown	unknown	unknown
877	286	0		50	0	0	15	0	0	unknown	unknown	unknown	unknown
878	277	0		50	0	1	30	2	0	unknown	unknown	unknown	unknown
879	279	0		50	0	1	19	1	0	unknown	unknown	unknown	unknown
880	277	0		50	0	1	0.5	0	0	unknown	unknown	unknown	unknown
881	277	0		50	0	1	6	0	0	0	unknown	unknown	unknown
882	286	0		50	0	1	21	0	0	0	unknown	unknown	unknown
883	277	0		50	0	1	20	0	0	unknown	unknown	unknown	unknown
884	282	0		50	0	1	6	0	unknown	unknown	unknown	unknown	unknown
885	283	0		50	0	1	10	0	0	unknown	unknown	unknown	unknown
886	284	0		50	0	1	2	0	0	unknown	unknown	unknown	unknown
887	283	0		50	0	1	40	0	5	1	unknown	unknown	unknown
888	250	0		50	0	1	15	0	0	unknown	unknown	unknown	unknown
889	284	0		50	1	1	unknown	unknown	5	unknown	unknown	unknown	unknown
890	278	0		50	0	1	2	0	0	unknown	unknown	unknown	unknown
891	279	0		50	0	0	45	0	0	0	unknown	unknown	unknown
892	282	0		50	0	1	20	0	unknown	unknown	unknown	unknown	unknown
893	282	0		55	0	1	0.5	0	unknown	unknown	unknown	unknown	unknown
894	278	0		55	0	1	7	0	unknown	unknown	unknown	unknown	unknown
895	279	0		55	0	1	3	0	0	unknown	unknown	unknown	unknown
896	281	0		55	0	1	unknown	2	5	1	unknown	unknown	unknown
897	286	0		55	0	1	0.5	0	unknown	unknown	unknown	unknown	unknown
898	283	0		55	0	1	20	0	unknown	0	unknown	unknown	unknown
899	280	0		55	0	1	12	0	unknown	unknown	unknown	unknown	unknown
900	283	0		55	0	1	18	1	unknown	unknown	unknown	unknown	unknown
901	282	0		55	1	1	3	0	0	unknown	unknown	unknown	unknown
902	282	0		55	2	1	50	2	5	4	unknown	unknown	unknown
903	277	0		55	0	1	80	0	0	unknown	unknown	unknown	unknown
904	283	0		55	0	1	9	0	unknown	unknown	unknown	unknown	unknown
905	276	0		55	0	1	16	0	unknown	unknown	unknown	unknown	unknown
906	276	0		55	0	0	50	0	5	10	unknown	unknown	unknown
907	278	0		55	0	0	12	0	0	unknown	unknown	unknown	unknown
908	282	0		60	0	1	2	0	0	unknown	unknown	unknown	unknown
909	287	0		60	0	1	18	0	0	0	unknown	unknown	unknown
910	277	0		60	0	1	25	0	0	unknown	unknown	unknown	unknown
911	286	0		60	0	0	40	0	0	unknown	unknown	unknown	unknown
912	280	0		60	0	0	20	0	0	0	unknown	unknown	unknown
913	280	0		60	0	1	6	1	unknown	unknown	unknown	unknown	unknown
914	44	0		60	2	1	8	0	0	unknown	unknown	unknown	unknown
915	4	1		60	0	1	15	3	0	0	unknown	unknown	unknown
916	279	0		60	0	1	0.5	0	unknown	unknown	unknown	unknown	unknown
917	174	1		60	2	1	unknown	unknown	unknown	unknown	unknown	unknown	unknown
918	4	0		60	2	0	10	0	0	unknown	unknown	unknown	unknown
919	275	0		60	2	1	30	0	0	unknown	unknown	unknown	unknown
920	192	1		60	0	1	25	2	unknown	unknown	unknown	unknown	unknown
921	280	0		60	0	1	20	0	unknown	unknown	unknown	unknown	unknown
922	285	0		65	0	1	12	0	0	0	unknown	unknown	unknown
923	282	0		65	0	0	unknown	0	unknown	unknown	unknown	unknown	unknown
924	281	0		65	2	1	unknown	0	0	unknown	unknown	unknown	unknown
925	161	1		65	0	1	15	1	0	0	unknown	unknown	unknown
926	278	0		70	0	1	unknown	unknown	unknown	unknown	unknown	unknown	unknown
927	73	1		70	0	1	unknown	0	1	unknown	unknown	unknown	unknown
928	4	1		70	0	1	unknown	unknown	unknown	unknown	unknown	unknown	unknown
929	70	1		75	0	0	40	2	1	1	unknown	unknown	unknown
930	1	0		75	0	1	10	0	0	unknown	unknown	unknown	unknown
931	2	1		80	0	1	20	3	2	26	unknown	unknown	unknown
932	1	1		85	0	1	unknown	unknown	unknown	unknown	unknown	unknown	unknown
933	284	0		20	2	1	20	0	0	0	unknown	unknown	unknown
934	276	0		25	0	0	unknown	0	0	unknown	unknown	unknown	unknown
935	280	0		25	0	1	unknown	0	unknown	unknown	unknown	unknown	unknown
936	278	0		30	0	1	unknown	unknown	unknown	unknown	unknown	unknown	unknown
937	279	0		30	0	1	20	0	0	unknown	unknown	unknown	unknown
938	287	0		30	0	0	0.5	0	0	0	unknown	unknown	unknown
939	283	0		35	0	1	0.5	0	0	unknown	unknown	unknown	unknown
940	287	0		35	0	1	15	1	0	unknown	unknown	unknown	unknown
941	242	0		35	0	0	unknown	2	1	2	unknown	unknown	unknown
942	278	0		35	0	1	30	0	0	unknown	unknown	unknown	unknown
943	276	0		35	0	1	23	2	0	0	unknown	unknown	unknown
944	284	0		35	0	0	15	0	0	unknown	unknown	unknown	unknown
945	285	0		35	0	0	unknown	0	5	2	unknown	unknown	unknown
946	285	0		40	0	0	unknown	0	unknown	unknown	unknown	unknown	unknown
947	277	0		40	2	1	25	0	unknown	unknown	unknown	unknown	unknown
948	278	0		40	0	1	16	0	0	0	unknown	unknown	unknown
949	287	0		45	0	1	25	0	0	unknown	unknown	unknown	unknown
950	276	0		45	0	1	16	2	unknown	unknown	unknown	unknown	unknown
951	279	0		45	2	1	0.5	0	0	unknown	unknown	unknown	unknown
952	284	0		45	2	1	40	1	0	unknown	unknown	unknown	unknown
953	283	0		55	0	1	30	0	0	unknown	unknown	unknown	unknown
954	234	0		55	0	1	6	0	unknown	unknown	unknown	unknown	unknown
955	284	0		60	2	1	20	0	0	unknown	unknown	unknown	unknown
956	283	0		60	0	0	0.5	0	0	unknown	unknown	unknown	unknown
957	12	1		65	0	0	40	2	0	unknown	unknown	unknown	unknown
958	281	0		20	0	1	25	0	0	unknown	unknown	unknown	unknown
959	276	0		25	0	1	30	0	0	unknown	unknown	unknown	unknown
960	284	0		25	0	1	unknown	1	1	4	unknown	unknown	unknown
961	164	1		30	0	1	40	0	3	13	unknown	unknown	unknown
962	287	0		35	0	0	unknown	1	1	3	unknown	unknown	unknown
963	279	0		45	0	1	15	2	0	0	unknown	unknown	unknown
964	279	0		45	0	1	30	0	unknown	unknown	unknown	unknown	unknown
965	277	0		45	0	1	12	2	unknown	unknown	unknown	unknown	unknown
966	283	0		45	2	1	13	0	0	unknown	unknown	unknown	unknown
967	5	1		75	0	1	unknown	2	1	1	unknown	unknown	unknown
968	32	1		50	0	0	unknown	3	unknown	unknown	unknown	unknown	unknown
969	286	0		20	0	1	unknown	0	unknown	unknown	unknown	unknown	unknown
970	280	0		20	0	1	30	1	1	1	unknown	unknown	unknown
971	287	0		20	0	1	20	0	5	1	unknown	unknown	unknown
972	284	0		20	0	1	18	0	0	0	unknown	unknown	unknown
973	221	0		20	0	1	unknown	unknown	unknown	unknown	unknown	unknown	unknown
974	286	0		20	0	1	17	0	1	10	unknown	unknown	unknown
975	276	0		25	0	1	18	0	unknown	unknown	unknown	unknown	unknown
976	284	0		25	0	0	0.5	0	unknown	unknown	unknown	unknown	unknown
977	287	0		25	0	1	15	0	unknown	unknown	unknown	unknown	unknown
978	284	0		25	0	1	12	2	3	5	unknown	unknown	unknown
979	277	0		25	0	1	unknown	0	0	unknown	unknown	unknown	unknown
980	277	0		25	0	1	30	0	0	0	unknown	unknown	unknown
981	285	0		25	0	1	20	0	1	1	unknown	unknown	unknown
982	286	0		25	0	1	17	0	0	0	unknown	unknown	unknown
983	280	0		25	2	1	20	1	unknown	unknown	unknown	unknown	unknown
984	283	0		25	0	1	25	0	0	unknown	unknown	unknown	unknown
985	281	0		25	2	1	7	0	1	1	unknown	unknown	unknown
986	285	0		25	0	1	18	0	0	unknown	unknown	unknown	unknown
987	43	0		30	0	1	30	2	unknown	unknown	unknown	unknown	unknown
988	285	0		30	0	1	20	0	0	0	unknown	unknown	unknown
989	287	0		30	0	0	0.5	0	0	unknown	unknown	unknown	unknown
990	279	0		30	0	1	15	0	5	1	unknown	unknown	unknown
991	287	0		30	0	1	20	0	5	1	unknown	unknown	unknown
992	269	0		30	0	1	15	0	1	3	unknown	unknown	unknown
993	245	0		30	2	1	0.5	0	0	0	unknown	unknown	unknown
994	280	0		30	2	1	5	0	unknown	unknown	unknown	unknown	unknown
995	286	0		30	0	1	30	0	0	unknown	unknown	unknown	unknown
996	277	0		30	1	0	30	0	unknown	unknown	unknown	unknown	unknown
997	285	0		30	0	0	30	0	2	8	unknown	unknown	unknown
998	287	0		35	2	1	30	0	5	2	unknown	unknown	unknown
999	277	0		35	2	1	30	0	1	1	unknown	unknown	unknown
1000	286	0		35	0	1	10	0	1	1	unknown	unknown	unknown
1001	280	0		35	0	1	25	0	unknown	unknown	unknown	unknown	unknown
1002	283	0		35	0	1	18	0	5	1	unknown	unknown	unknown
1003	280	0		35	0	0	unknown	unknown	5	1	unknown	unknown	unknown
1004	281	0		35	0	1	27	0	unknown	unknown	unknown	unknown	unknown
1005	283	0		35	0	1	12	0	0	unknown	unknown	unknown	unknown
1006	281	0		35	0	1	20	0	unknown	unknown	unknown	unknown	unknown
1007	286	0		35	0	1	0.5	0	5	3	unknown	unknown	unknown
1008	287	0		35	0	0	15	0	0	0	unknown	unknown	unknown
1009	285	0		35	0	1	20	0	unknown	unknown	unknown	unknown	unknown
1010	283	0		35	0	1	20	1	5	1	unknown	unknown	unknown
1011	242	0		35	0	0	unknown	1	unknown	unknown	unknown	unknown	unknown
1012	276	0		40	0	1	30	0	unknown	unknown	unknown	unknown	unknown
1013	277	0		40	0	0	15	2	0	unknown	unknown	unknown	unknown
1014	276	0		40	0	0	35	2	5	5	unknown	unknown	unknown
1015	282	0		40	0	1	unknown	1	2	7	unknown	unknown	unknown
1016	283	0		40	0	1	unknown	1	0	unknown	unknown	unknown	unknown
1017	284	0		40	0	0	0.5	0	3	unknown	unknown	unknown	unknown
1018	278	0		40	2	1	25	0	1	12	unknown	unknown	unknown
1019	285	0		40	2	1	14	0	0	0	unknown	unknown	unknown
1020	287	0		40	0	1	22	0	0	0	unknown	unknown	unknown
1021	279	0		40	0	1	15	0	unknown	unknown	unknown	unknown	unknown
1022	275	0		45	2	1	5	0	0	unknown	unknown	unknown	unknown
1023	285	0		45	0	1	10	2	1	unknown	unknown	unknown	unknown
1024	280	0		45	0	1	22	1	0	unknown	unknown	unknown	unknown
1025	285	0		45	0	1	34	0	0	unknown	unknown	unknown	unknown
1026	286	0		45	0	0	31	1	0	unknown	unknown	unknown	unknown
1027	286	0		45	0	1	30	0	0	unknown	unknown	unknown	unknown
1028	282	0		45	0	1	10	0	1	2	unknown	unknown	unknown
1029	158	1		50	0	0	15	2	2	2	unknown	unknown	unknown
1030	281	0		50	0	1	18	0	0	unknown	unknown	unknown	unknown
1031	287	0		50	0	1	26	0	1	1	unknown	unknown	unknown
1032	158	1		55	0	1	unknown	2	unknown	unknown	unknown	unknown	unknown
1033	285	0		55	0	1	unknown	2	1	3	unknown	unknown	unknown
1034	276	0		60	0	1	unknown	unknown	unknown	unknown	unknown	unknown	unknown
1035	11	1		60	2	1	45	2	5	5	unknown	unknown	unknown
1036	9	1		60	0	1	50	2	unknown	unknown	unknown	unknown	unknown
1037	144	1		80	0	1	35	0	unknown	unknown	unknown	unknown	unknown
1038	278	0		45	0	1	35	1	0	0	unknown	unknown	unknown
1039	287	0		60	0	1	unknown	2	0	0	unknown	unknown	unknown
1040	276	0		25	0	1	unknown	unknown	unknown	unknown	unknown	unknown	unknown
1041	286	0		25	0	1	15	0	unknown	unknown	unknown	unknown	unknown
1042	278	0		30	0	1	27	0	0	unknown	unknown	unknown	unknown
1043	278	0		30	0	1	42	1	0	0	unknown	unknown	unknown
1044	285	0		35	1	1	50	1	0	unknown	unknown	unknown	unknown
1045	281	0		35	0	1	20	0	unknown	unknown	unknown	unknown	unknown
1046	283	0		35	0	0	unknown	0	unknown	unknown	unknown	unknown	unknown
1047	274	0		35	0	0	19	0	0	unknown	unknown	unknown	unknown
1048	283	0		40	0	1	18	0	0	0	unknown	unknown	unknown
1049	282	0		40	0	1	25	1	0	unknown	unknown	unknown	unknown
1050	285	0		40	0	1	19	1	0	unknown	unknown	unknown	unknown
1051	276	0		40	0	1	24	1	0	unknown	unknown	unknown	unknown
1052	254	1		45	0	0	10	0	0	0	unknown	unknown	unknown
1053	286	0		45	0	1	30	1	0	unknown	unknown	unknown	unknown
1054	63	0		45	0	1	15	1	0	unknown	unknown	unknown	unknown
1055	281	0		50	0	0	40	0	0	unknown	unknown	unknown	unknown
1056	276	0		50	0	1	40	1	7	unknown	unknown	unknown	unknown
1057	4	1		80	0	1	60	2	unknown	unknown	unknown	unknown	unknown
1058	280	0		30	2	1	18	0	0	unknown	unknown	unknown	unknown
1059	234	0		30	0	1	18	1	unknown	unknown	unknown	unknown	unknown
1060	284	0		35	0	1	20	1	unknown	unknown	unknown	unknown	unknown
1061	279	0		35	0	0	15	1	0	0	unknown	unknown	unknown
1062	286	0		35	2	1	15	0	0	unknown	unknown	unknown	unknown
1063	276	0		40	2	1	42	0	0	0	unknown	unknown	unknown
1064	278	0		40	0	0	7	0	0	0	unknown	unknown	unknown
1065	276	0		40	0	1	70	0	0	unknown	unknown	unknown	unknown
1066	286	0		45	0	1	20	0	unknown	unknown	unknown	unknown	unknown
1067	284	0		45	0	1	30	1	0	unknown	unknown	unknown	unknown
1068	285	0		50	0	0	40	0	unknown	unknown	unknown	unknown	unknown
1069	280	0		50	0	1	25	0	unknown	unknown	unknown	unknown	unknown
1070	278	0		55	2	1	20	1	0	0	unknown	unknown	unknown
1071	281	0		65	0	1	24	0	0	unknown	unknown	unknown	unknown
1072	97	1		75	0	0	65	2	0	0	unknown	unknown	unknown
1073	281	0		20	2	1	10	0	0	unknown	unknown	unknown	unknown
1074	276	0		35	0	1	13	0	0	unknown	unknown	unknown	unknown
1075	285	0		40	0	1	18	1	unknown	unknown	unknown	unknown	unknown
1076	284	0		45	0	1	50	1	0	unknown	unknown	unknown	unknown
1077	282	0		45	0	1	23	1	0	unknown	unknown	unknown	unknown
1078	70	1		55	0	1	48	2	0	0	unknown	unknown	unknown
1079	195	1		65	0	1	70	3	unknown	unknown	unknown	unknown	unknown
1080	2	1		70	0	1	40	3	unknown	unknown	unknown	unknown	unknown
1081	5	1		70	0	1	unknown	2	5	unknown	unknown	unknown	unknown
1082	10	1		75	0	1	60	2	unknown	unknown	unknown	unknown	unknown
1083	158	0		20	0	1	19	1	unknown	unknown	unknown	unknown	unknown
1084	283	0		20	2	0	38	1	0	unknown	unknown	unknown	unknown
1085	256	0		20	0	0	30	0	0	0	unknown	unknown	unknown
1086	279	0		20	0	0	85	1	0	unknown	unknown	unknown	unknown
1087	285	0		25	1	1	10	0	unknown	unknown	unknown	unknown	unknown
1088	274	0		25	2	0	40	1	0	unknown	unknown	unknown	unknown
1089	283	0		25	0	1	15	0	0	unknown	unknown	unknown	unknown
1090	286	0		30	0	1	15	1	unknown	unknown	unknown	unknown	unknown
1091	283	0		30	0	1	15	1	0	unknown	unknown	unknown	unknown
1092	286	0		30	0	0	45	1	0	unknown	unknown	unknown	unknown
1093	286	0		30	0	1	20	1	unknown	unknown	unknown	unknown	unknown
1094	284	0		30	0	1	26	0	1	1	unknown	unknown	unknown
1095	283	0		30	0	1	27	1	0	unknown	unknown	unknown	unknown
1096	284	0		30	0	1	8	1	0	unknown	unknown	unknown	unknown
1097	277	0		30	0	0	unknown	1	unknown	unknown	unknown	unknown	unknown
1098	280	0		30	0	1	35	0	0	unknown	unknown	unknown	unknown
1099	284	0		30	0	1	20	1	0	0	unknown	unknown	unknown
1100	287	0		35	2	1	20	0	0	unknown	unknown	unknown	unknown
1101	282	0		40	0	1	22	0	0	0	unknown	unknown	unknown
1102	281	0		40	0	1	41	0	unknown	unknown	unknown	unknown	unknown
1103	286	0		40	0	1	unknown	0	unknown	unknown	unknown	unknown	unknown
1104	283	0		40	0	1	27	1	0	unknown	unknown	unknown	unknown
1105	284	0		40	0	1	15	1	0	unknown	unknown	unknown	unknown
1106	282	0		40	0	1	unknown	1	0	unknown	unknown	unknown	unknown
1107	278	0		40	2	1	30	2	0	unknown	unknown	unknown	unknown
1108	133	1		40	1	1	unknown	0	0	unknown	unknown	unknown	unknown
1109	282	0		45	0	1	12	0	5	1	unknown	unknown	unknown
1110	276	0		45	Unknown	1	30	1	0	unknown	unknown	unknown	unknown
1111	279	0		45	0	1	28	0	0	unknown	unknown	unknown	unknown
1112	172	1		45	0	1	27	2	unknown	unknown	unknown	unknown	unknown
1113	276	0		50	0	1	unknown	unknown	unknown	unknown	unknown	unknown	unknown
1114	286	0		50	0	1	21	0	0	0	unknown	unknown	unknown
1115	281	0		50	0	1	16	0	0	unknown	unknown	unknown	unknown
1116	280	0		55	0	0	50	1	unknown	unknown	unknown	unknown	unknown
1117	133	1		55	1	1	30	2	0	unknown	unknown	unknown	unknown
1118	284	0		55	0	1	unknown	unknown	unknown	unknown	unknown	unknown	unknown
1119	277	0		55	0	1	30	1	0	unknown	unknown	unknown	unknown
1120	281	0		55	0	1	unknown	unknown	unknown	unknown	unknown	unknown	unknown
1121	279	0		55	0	1	35	1	unknown	unknown	unknown	unknown	unknown
1122	32	1		60	0	1	40	3	1	unknown	unknown	unknown	unknown
1123	283	0		60	0	1	10	0	0	unknown	unknown	unknown	unknown
1124	272	0		60	0	1	17	2	unknown	unknown	unknown	unknown	unknown
1125	278	0		65	0	0	unknown	0	0	0	unknown	unknown	unknown
1126	16	1		70	0	1	unknown	2	0	unknown	unknown	unknown	unknown
1127	281	0		70	0	1	45	1	unknown	unknown	unknown	unknown	unknown
1128	7	1		75	0	1	90	2	5	unknown	unknown	unknown	unknown
1129	154	0		25	0	1	48	1	0	unknown	unknown	unknown	unknown
1130	280	0		35	2	1	35	1	0	unknown	unknown	unknown	unknown
1131	283	0		50	0	1	15	1	0	unknown	unknown	unknown	unknown
1132	286	0		30	0	0	56	1	3	1	unknown	unknown	unknown
1133	280	0		30	0	1	30	1	0	unknown	unknown	unknown	unknown
1134	285	0		35	0	1	33	0	0	unknown	unknown	unknown	unknown
1135	182	0		35	0	1	18	0	0	unknown	unknown	unknown	unknown
1136	280	0		35	0	1	unknown	1	unknown	unknown	unknown	unknown	unknown
1137	280	0		40	0	1	20	0	0	0	unknown	unknown	unknown
1138	286	0		40	0	0	25	2	0	unknown	unknown	unknown	unknown
1139	277	0		65	0	0	32	2	0	unknown	unknown	unknown	unknown
1140	286	0		50	0	0	unknown	1	0	unknown	unknown	unknown	unknown
1141	6	1		80	0	0	75	2	7	1	unknown	unknown	unknown
1142	281	0		20	0	1	20	0	0	unknown	unknown	unknown	unknown
1143	277	0		20	0	1	11	0	0	unknown	unknown	unknown	unknown
1144	280	0		20	0	1	11	1	unknown	unknown	unknown	unknown	unknown
1145	211	0		20	2	1	unknown	unknown	unknown	unknown	unknown	unknown	unknown
1146	279	0		20	2	1	13	0	1	10	unknown	unknown	unknown
1147	281	0		20	0	1	18	0	0	0	unknown	unknown	unknown
1148	285	0		20	1	1	10	0	0	unknown	unknown	unknown	unknown
1149	279	0		20	0	1	10	0	unknown	unknown	unknown	unknown	unknown
1150	285	0		20	0	1	10	0	unknown	unknown	unknown	unknown	unknown
1151	276	0		20	1	1	55	2	5	8	unknown	unknown	unknown
1152	281	0		20	0	1	20	0	1	6	unknown	unknown	unknown
1153	282	0		20	1	0	25	0	5	1	unknown	unknown	unknown
1154	227	0		20	0	1	unknown	unknown	5	1	unknown	unknown	unknown
1155	283	0		20	0	1	20	0	5	unknown	unknown	unknown	unknown
1156	277	0		20	0	1	20	2	0	0	unknown	unknown	unknown
1157	284	0		25	1	1	9	0	unknown	unknown	unknown	unknown	unknown
1158	287	0		25	0	1	20	0	0	0	unknown	unknown	unknown
1159	279	0		25	0	1	30	0	unknown	unknown	unknown	unknown	unknown
1160	278	0		25	0	1	10	0	0	unknown	unknown	unknown	unknown
1161	283	0		25	0	1	10	0	0	0	unknown	unknown	unknown
1162	65	0		25	0	1	unknown	0	unknown	unknown	unknown	unknown	unknown
1163	280	0		25	0	1	55	0	1	4	unknown	unknown	unknown
1164	286	0		25	0	1	15	0	0	unknown	unknown	unknown	unknown
1165	287	0		25	0	1	20	0	unknown	unknown	unknown	unknown	unknown
1166	287	0		25	0	0	35	2	1	1	unknown	unknown	unknown
1167	266	0		30	0	1	20	1	0	unknown	unknown	unknown	unknown
1168	286	0		30	0	1	16	1	0	0	unknown	unknown	unknown
1169	283	0		30	0	0	10	1	0	unknown	unknown	unknown	unknown
1170	287	0		30	0	1	unknown	2	3	unknown	unknown	unknown	unknown
1171	284	0		30	0	1	9	0	0	0	unknown	unknown	unknown
1172	267	0		30	0	0	22	0	unknown	unknown	unknown	unknown	unknown
1173	273	0		30	0	0	20	0	1	1	unknown	unknown	unknown
1174	278	0		30	0	1	13	0	5	1	unknown	unknown	unknown
1175	280	0		30	0	1	10	0	0	0	unknown	unknown	unknown
1176	276	0		30	0	1	27	0	0	unknown	unknown	unknown	unknown
1177	281	0		30	0	1	15	0	0	unknown	unknown	unknown	unknown
1178	279	0		30	0	1	30	0	0	unknown	unknown	unknown	unknown
1179	285	0		30	0	1	28	0	0	unknown	unknown	unknown	unknown
1180	285	0		30	0	1	7	0	0	unknown	unknown	unknown	unknown
1181	151	1		35	0	1	24	0	0	unknown	unknown	unknown	unknown
1182	276	0		35	0	0	16	1	unknown	unknown	unknown	unknown	unknown
1183	284	0		35	0	0	17	0	unknown	unknown	unknown	unknown	unknown
1184	287	0		35	0	0	15	0	0	0	unknown	unknown	unknown
1185	278	0		35	2	1	10	0	0	unknown	unknown	unknown	unknown
1186	287	0		35	0	1	20	0	0	unknown	unknown	unknown	unknown
1187	264	0		35	2	1	15	0	0	unknown	unknown	unknown	unknown
1188	281	0		35	0	1	12	2	5	1	unknown	unknown	unknown
1189	183	0		35	0	1	15	0	0	0	unknown	unknown	unknown
1190	281	0		35	0	1	15	1	0	0	unknown	unknown	unknown
1191	281	0		35	0	1	18	2	unknown	unknown	unknown	unknown	unknown
1192	281	0		35	0	0	unknown	0	unknown	unknown	unknown	unknown	unknown
1193	279	0		35	0	0	30	0	0	unknown	unknown	unknown	unknown
1194	283	0		40	0	1	7	0	2	2	unknown	unknown	unknown
1195	284	0		40	0	1	18	1	5	unknown	unknown	unknown	unknown
1196	285	0		40	0	0	25	0	0	unknown	unknown	unknown	unknown
1197	276	0		40	0	1	14	0	0	unknown	unknown	unknown	unknown
1198	286	0		40	0	1	22	0	1	2	unknown	unknown	unknown
1199	282	0		40	1	1	0.5	0	1	11	unknown	unknown	unknown
1200	276	0		40	0	1	unknown	unknown	unknown	unknown	unknown	unknown	unknown
1201	282	0		40	1	1	23	2	unknown	unknown	unknown	unknown	unknown
1202	285	0		40	1	1	41	0	unknown	unknown	unknown	unknown	unknown
1203	276	0		45	0	1	2	0	0	0	unknown	unknown	unknown
1204	286	0		45	0	0	45	0	2	5	unknown	unknown	unknown
1205	278	0		45	0	1	18	1	0	0	unknown	unknown	unknown
1206	281	0		45	0	1	30	0	unknown	unknown	unknown	unknown	unknown
1207	285	0		45	0	1	25	0	0	unknown	unknown	unknown	unknown
1208	279	0		45	0	1	0.5	0	0	0	unknown	unknown	unknown
1209	287	0		45	0	1	20	0	0	unknown	unknown	unknown	unknown
1210	279	0		45	0	1	20	0	0	0	unknown	unknown	unknown
1211	278	0		50	2	1	42	0	0	unknown	unknown	unknown	unknown
1212	283	0		50	0	0	55	0	0	unknown	unknown	unknown	unknown
1213	277	0		50	0	1	50	0	unknown	unknown	unknown	unknown	unknown
1214	281	0		50	0	0	25	0	5	3	unknown	unknown	unknown
1215	278	0		50	0	1	25	0	unknown	unknown	unknown	unknown	unknown
1216	279	0		50	0	1	45	3	unknown	unknown	unknown	unknown	unknown
1217	277	0		50	0	1	40	unknown	1	4	unknown	unknown	unknown
1218	277	0		55	2	1	23	0	0	unknown	unknown	unknown	unknown
1219	83	0		55	2	1	20	2	unknown	unknown	unknown	unknown	unknown
1220	287	0		60	1	1	43	0	0	unknown	unknown	unknown	unknown
1221	199	0		60	0	1	50	0	unknown	unknown	unknown	unknown	unknown
1222	3	1		60	2	1	unknown	3	1	unknown	unknown	unknown	unknown
1223	283	0		60	0	1	15	0	1	3	unknown	unknown	unknown
1224	282	0		65	0	0	35	0	unknown	unknown	unknown	unknown	unknown
1225	285	0		65	0	0	19	0	5	unknown	unknown	unknown	unknown
1226	280	0		65	0	1	20	0	0	unknown	unknown	unknown	unknown
1227	276	0		65	0	0	21	2	unknown	unknown	unknown	unknown	unknown
1228	285	0		70	0	1	27	0	unknown	unknown	unknown	unknown	unknown
1229	212	0		70	1	1	70	1	unknown	unknown	unknown	unknown	unknown
1230	281	0		35	2	1	20	0	0	unknown	unknown	unknown	unknown
1231	286	0		50	0	0	6	0	1	1	unknown	unknown	unknown
1232	268	0		20	0	1	42	2	3	5	unknown	unknown	unknown
1233	267	0		25	0	1	10	0	0	unknown	unknown	unknown	unknown
1234	268	0		25	0	0	unknown	0	5	1	unknown	unknown	unknown
1235	268	0		30	2	0	30	0	0	unknown	unknown	unknown	unknown
1236	275	0		30	0	1	25	0	0	unknown	unknown	unknown	unknown
1237	273	0		30	0	1	40	0	5	unknown	unknown	unknown	unknown
1238	268	0		35	0	1	8	0	0	0	unknown	unknown	unknown
1239	265	0		35	0	1	12	0	unknown	unknown	unknown	unknown	unknown
1240	242	0		35	0	1	25	0	5	2	unknown	unknown	unknown
1241	274	0		35	0	0	19	0	0	0	unknown	unknown	unknown
1242	21	0		35	0	0	18	unknown	1	1	unknown	unknown	unknown
1243	267	0		35	0	1	30	0	5	1	unknown	unknown	unknown
1244	273	0		35	2	1	36	2	1	1	unknown	unknown	unknown
1245	268	0		35	0	1	23	1	unknown	unknown	unknown	unknown	unknown
1246	267	0		35	0	1	14	0	0	unknown	unknown	unknown	unknown
1247	273	0		40	0	1	17	0	unknown	unknown	unknown	unknown	unknown
1248	262	0		40	0	1	4	0	unknown	unknown	unknown	unknown	unknown
1249	274	0		45	0	1	unknown	0	0	unknown	unknown	unknown	unknown
1250	266	0		45	0	1	5	0	unknown	unknown	unknown	unknown	unknown
1251	264	0		50	0	1	0.5	0	unknown	unknown	unknown	unknown	unknown
1252	273	0		50	0	1	2	0	0	unknown	unknown	unknown	unknown
1253	269	0		50	0	1	30	1	1	1	unknown	unknown	unknown
1254	221	0		55	0	1	13	0	0	0	unknown	unknown	unknown
1255	271	0		60	2	1	22	0	0	unknown	unknown	unknown	unknown
1256	7	1		60	0	1	22	1	5	3	unknown	unknown	unknown
1257	125	1		75	0	1	35	0	2	1	unknown	unknown	unknown
1258	264	0		20	0	1	20	0	unknown	unknown	unknown	unknown	unknown
1259	265	0		25	0	1	28	0	unknown	unknown	unknown	unknown	unknown
1260	268	0		30	0	0	9	0	3	1	unknown	unknown	unknown
1261	178	0		35	0	1	16	0	5	3	unknown	unknown	unknown
1262	274	0		35	0	1	25	2	1	2	unknown	unknown	unknown
1263	267	0		50	0	1	20	2	0	unknown	unknown	unknown	unknown
1264	269	0		55	0	1	17	2	0	0	unknown	unknown	unknown
1265	71	1		55	0	1	40	2	5	3	unknown	unknown	unknown
1266	6	1		55	0	1	15	0	1	17	unknown	unknown	unknown
1267	270	0		35	0	1	25	0	0	0	unknown	unknown	unknown
1268	274	0		20	0	1	12	0	5	15	unknown	unknown	unknown
1269	266	0		20	0	1	35	0	1	4	unknown	unknown	unknown
1270	269	0		20	0	1	14	0	5	1	unknown	unknown	unknown
1271	57	0		20	0	1	unknown	2	2	9	unknown	unknown	unknown
1272	271	0		20	2	1	28	1	unknown	unknown	unknown	unknown	unknown
1273	268	0		20	2	1	30	0	0	0	unknown	unknown	unknown
1274	270	0		20	0	1	15	0	1	2	unknown	unknown	unknown
1275	268	0		20	0	1	25	0	5	2	unknown	unknown	unknown
1276	270	0		20	0	1	20	0	0	unknown	unknown	unknown	unknown
1277	274	0		20	0	1	20	0	0	0	unknown	unknown	unknown
1278	266	0		20	0	1	2	0	unknown	unknown	unknown	unknown	unknown
1279	274	0		20	0	1	16	0	0	unknown	unknown	unknown	unknown
1280	264	0		20	0	1	40	0	0	unknown	unknown	unknown	unknown
1281	275	0		20	0	0	20	2	0	unknown	unknown	unknown	unknown
1282	267	0		20	0	1	25	0	5	1	unknown	unknown	unknown
1283	272	0		20	0	1	0.5	0	0	unknown	unknown	unknown	unknown
1284	271	0		20	0	1	20	1	5	unknown	unknown	unknown	unknown
1285	153	0		20	0	1	unknown	1	unknown	unknown	unknown	unknown	unknown
1286	272	0		20	0	1	18	0	0	unknown	unknown	unknown	unknown
1287	258	0		20	0	1	20	1	0	0	unknown	unknown	unknown
1288	266	0		20	0	0	0.5	0	0	unknown	unknown	unknown	unknown
1289	266	0		20	0	1	15	0	5	2	unknown	unknown	unknown
1290	272	0		20	0	1	15	3	3	1	unknown	unknown	unknown
1291	270	0		20	0	1	15	0	1	9	unknown	unknown	unknown
1292	270	0		20	0	1	22	2	1	1	unknown	unknown	unknown
1293	273	0		20	0	1	12	0	0	unknown	unknown	unknown	unknown
1294	266	0		25	0	1	8	0	0	0	unknown	unknown	unknown
1295	268	0		25	0	1	0.5	2	3	3	unknown	unknown	unknown
1296	270	0		25	0	1	10	0	1	2	unknown	unknown	unknown
1297	274	0		25	0	1	7	0	0	unknown	unknown	unknown	unknown
1298	265	0		25	0	1	30	0	0	unknown	unknown	unknown	unknown
1299	207	0		25	0	1	12	0	0	unknown	unknown	unknown	unknown
1300	270	0		25	0	1	20	0	1	2	unknown	unknown	unknown
1301	272	0		25	0	1	20	0	0	unknown	unknown	unknown	unknown
1302	272	0		25	0	1	25	2	unknown	unknown	unknown	unknown	unknown
1303	275	0		25	0	0	60	unknown	2	11	unknown	unknown	unknown
1304	266	0		25	0	0	unknown	1	1	4	unknown	unknown	unknown
1305	272	0		25	0	1	10	0	0	0	unknown	unknown	unknown
1306	264	0		25	0	0	18	2	3	23	unknown	unknown	unknown
1307	268	0		25	0	1	3	0	2	7	unknown	unknown	unknown
1308	264	0		25	0	0	8	0	1	2	unknown	unknown	unknown
1309	266	0		25	0	1	20	0	0	unknown	unknown	unknown	unknown
1310	266	0		25	0	1	3	0	1	4	unknown	unknown	unknown
1311	272	0		25	0	1	20	1	0	unknown	unknown	unknown	unknown
1312	265	0		25	0	1	15	0	unknown	unknown	unknown	unknown	unknown
1313	271	0		25	0	1	70	2	1	1	unknown	unknown	unknown
1314	267	0		25	0	1	2	0	1	unknown	unknown	unknown	unknown
1315	264	0		25	0	0	5	0	5	4	unknown	unknown	unknown
1316	264	0		25	0	1	unknown	0	5	unknown	unknown	unknown	unknown
1317	273	0		25	0	1	27	0	unknown	unknown	unknown	unknown	unknown
1318	268	0		25	0	1	13	0	2	21	unknown	unknown	unknown
1319	266	0		25	0	1	30	0	0	unknown	unknown	unknown	unknown
1320	275	0		25	0	1	30	2	5	2	unknown	unknown	unknown
1321	265	0		25	0	1	25	0	unknown	unknown	unknown	unknown	unknown
1322	267	0		25	0	0	40	2	unknown	unknown	unknown	unknown	unknown
1323	273	0		25	0	1	62	0	0	0	unknown	unknown	unknown
1324	270	0		25	0	0	40	0	unknown	unknown	unknown	unknown	unknown
1325	271	0		25	0	1	unknown	0	unknown	unknown	unknown	unknown	unknown
1326	272	0		25	0	1	16	0	unknown	unknown	unknown	unknown	unknown
1327	272	0		25	0	1	21	0	unknown	unknown	unknown	unknown	unknown
1328	227	0		25	0	0	24	1	1	2	unknown	unknown	unknown
1329	274	0		25	2	1	15	0	0	unknown	unknown	unknown	unknown
1330	272	0		25	2	1	8	0	0	unknown	unknown	unknown	unknown
1331	274	0		30	0	1	15	0	3	unknown	unknown	unknown	unknown
1332	267	0		30	1	1	0.5	0	0	0	unknown	unknown	unknown
1333	268	0		30	0	1	7	2	3	12	unknown	unknown	unknown
1334	103	0		30	0	1	3	0	0	unknown	unknown	unknown	unknown
1335	273	0		30	0	1	unknown	1	0	0	unknown	unknown	unknown
1336	270	0		30	0	1	15	0	unknown	unknown	unknown	unknown	unknown
1337	275	0		30	0	1	20	0	unknown	unknown	unknown	unknown	unknown
1338	274	0		30	0	0	25	0	unknown	unknown	unknown	unknown	unknown
1339	275	0		30	0	1	35	2	5	4	unknown	unknown	unknown
1340	266	0		30	2	0	40	2	0	unknown	unknown	unknown	unknown
1341	273	0		30	0	1	18	2	0	0	unknown	unknown	unknown
1342	268	0		30	0	1	35	2	5	6	unknown	unknown	unknown
1343	272	0		30	0	1	unknown	unknown	unknown	unknown	unknown	unknown	unknown
1344	275	0		30	0	1	0.5	0	0	0	unknown	unknown	unknown
1345	273	0		30	0	1	32	0	0	unknown	unknown	unknown	unknown
1346	269	0		30	0	1	unknown	0	0	0	unknown	unknown	unknown
1347	269	0		30	0	1	22	0	5	2	unknown	unknown	unknown
1348	267	0		30	0	1	6	0	unknown	unknown	unknown	unknown	unknown
1349	272	0		30	0	0	23	2	0	unknown	unknown	unknown	unknown
1350	273	0		30	0	0	unknown	0	5	1	unknown	unknown	unknown
1351	267	0		30	0	0	unknown	unknown	unknown	unknown	unknown	unknown	unknown
1352	267	0		30	0	1	20	unknown	unknown	unknown	unknown	unknown	unknown
1353	265	0		30	0	1	10	0	unknown	unknown	unknown	unknown	unknown
1354	264	0		30	0	0	15	unknown	unknown	unknown	unknown	unknown	unknown
1355	265	0		30	0	1	30	0	0	unknown	unknown	unknown	unknown
1356	270	0		30	0	1	15	0	0	unknown	unknown	unknown	unknown
1357	175	0		30	1	1	11	0	0	unknown	unknown	unknown	unknown
1358	268	0		30	0	1	30	0	0	unknown	unknown	unknown	unknown
1359	268	0		30	2	1	25	unknown	unknown	unknown	unknown	unknown	unknown
1360	268	0		30	0	1	6	2	1	1	unknown	unknown	unknown
1361	270	0		30	0	1	unknown	0	0	unknown	unknown	unknown	unknown
1362	272	0		30	0	0	15	0	2	12	unknown	unknown	unknown
1363	273	0		30	0	1	50	2	0	unknown	unknown	unknown	unknown
1364	268	0		30	2	1	11	0	0	unknown	unknown	unknown	unknown
1365	264	0		30	0	1	13	2	0	unknown	unknown	unknown	unknown
1366	270	0		30	1	1	30	0	3	9	unknown	unknown	unknown
1367	265	0		30	0	1	15	1	0	0	unknown	unknown	unknown
1368	270	0		30	0	1	20	0	0	unknown	unknown	unknown	unknown
1369	271	0		30	0	1	20	0	0	0	unknown	unknown	unknown
1370	273	0		30	0	1	25	2	1	3	unknown	unknown	unknown
1371	273	0		30	0	1	21	2	1	1	unknown	unknown	unknown
1372	269	0		30	0	1	12	1	0	unknown	unknown	unknown	unknown
1373	269	0		30	0	1	20	0	unknown	unknown	unknown	unknown	unknown
1374	249	0		30	0	1	0.5	0	0	0	unknown	unknown	unknown
1375	260	0		30	0	0	unknown	1	2	42	unknown	unknown	unknown
1376	261	0		30	0	1	20	0	3	8	unknown	unknown	unknown
1377	265	0		30	0	1	unknown	unknown	unknown	unknown	unknown	unknown	unknown
1378	264	0		30	0	1	21	0	0	0	unknown	unknown	unknown
1379	266	0		30	0	1	30	1	0	0	unknown	unknown	unknown
1380	268	0		30	Unknown	1	unknown	1	0	unknown	unknown	unknown	unknown
1381	266	0		30	0	1	4	0	1	1	unknown	unknown	unknown
1382	266	0		30	0	1	unknown	0	0	unknown	unknown	unknown	unknown
1383	267	0		30	0	0	unknown	2	0	unknown	unknown	unknown	unknown
1384	272	0		30	0	1	10	0	0	0	unknown	unknown	unknown
1385	269	0		30	0	1	24	0	5	3	unknown	unknown	unknown
1386	270	0		30	0	1	4	0	0	0	unknown	unknown	unknown
1387	269	0		30	0	0	24	1	unknown	unknown	unknown	unknown	unknown
1388	269	0		35	0	1	17	2	unknown	unknown	unknown	unknown	unknown
1389	23	1		35	0	1	unknown	2	1	1	unknown	unknown	unknown
1390	270	0		35	1	0	55	0	unknown	unknown	unknown	unknown	unknown
1391	269	0		35	0	1	0.5	0	0	0	unknown	unknown	unknown
1392	273	0		35	0	1	15	2	7	10	unknown	unknown	unknown
1393	152	0		35	0	1	16	0	0	unknown	unknown	unknown	unknown
1394	265	0		35	0	0	0.5	0	unknown	unknown	unknown	unknown	unknown
1395	273	0		35	0	1	unknown	2	5	10	unknown	unknown	unknown
1396	275	0		35	0	1	29	0	0	unknown	unknown	unknown	unknown
1397	263	0		35	0	1	7	0	1	unknown	unknown	unknown	unknown
1398	275	0		35	0	1	4	0	0	unknown	unknown	unknown	unknown
1399	248	0		35	2	1	10	3	1	3	unknown	unknown	unknown
1400	262	0		35	0	1	20	0	0	unknown	unknown	unknown	unknown
1401	261	0		35	0	1	12	0	3	1	unknown	unknown	unknown
1402	264	0		35	0	1	4	0	0	0	unknown	unknown	unknown
1403	272	0		35	0	1	unknown	1	7	7	unknown	unknown	unknown
1404	270	0		35	2	0	30	0	0	unknown	unknown	unknown	unknown
1405	272	0		35	0	1	40	0	0	0	unknown	unknown	unknown
1406	267	0		35	0	0	15	0	0	unknown	unknown	unknown	unknown
1407	267	0		35	0	1	20	0	2	2	unknown	unknown	unknown
1408	243	0		35	2	1	unknown	unknown	unknown	unknown	unknown	unknown	unknown
1409	0	0		35	1	1	30	0	0	0	unknown	unknown	unknown
1410	269	0		35	2	1	15	0	0	0	unknown	unknown	unknown
1411	21	0		35	2	1	24	2	0	unknown	unknown	unknown	unknown
1412	268	0		35	0	1	26	2	3	unknown	unknown	unknown	unknown
1413	263	0		35	0	0	35	0	0	unknown	unknown	unknown	unknown
1414	271	0		35	2	1	9	0	1	2	unknown	unknown	unknown
1415	264	0		35	0	1	10	0	0	0	unknown	unknown	unknown
1416	266	0		35	0	0	25	0	0	unknown	unknown	unknown	unknown
1417	267	0		35	0	1	15	2	5	3	unknown	unknown	unknown
1418	268	0		35	0	1	2	0	0	unknown	unknown	unknown	unknown
1419	268	0		35	0	1	unknown	0	unknown	unknown	unknown	unknown	unknown
1420	268	0		35	2	1	17	0	0	unknown	unknown	unknown	unknown
1421	223	0		35	0	1	20	0	0	unknown	unknown	unknown	unknown
1422	275	0		35	0	1	0.5	0	unknown	unknown	unknown	unknown	unknown
1423	267	0		35	0	1	20	2	unknown	unknown	unknown	unknown	unknown
1424	267	0		35	0	0	2	0	5	1	unknown	unknown	unknown
1425	270	0		35	0	1	10	0	1	2	unknown	unknown	unknown
1426	265	0		35	0	0	4	0	0	unknown	unknown	unknown	unknown
1427	268	0		35	0	0	35	0	unknown	unknown	unknown	unknown	unknown
1428	269	0		35	0	1	8	2	2	8	unknown	unknown	unknown
1429	275	0		35	2	1	unknown	0	0	unknown	unknown	unknown	unknown
1430	266	0		35	2	1	10	0	0	unknown	unknown	unknown	unknown
1431	265	0		35	1	1	20	2	0	unknown	unknown	unknown	unknown
1432	266	0		35	0	1	6	0	5	3	unknown	unknown	unknown
1433	269	0		35	0	1	42	0	0	0	unknown	unknown	unknown
1434	273	0		35	0	0	12	0	unknown	unknown	unknown	unknown	unknown
1435	265	0		35	0	1	8	0	0	unknown	unknown	unknown	unknown
1436	273	0		35	0	1	35	2	1	6	unknown	unknown	unknown
1437	273	0		35	1	1	11	0	0	unknown	unknown	unknown	unknown
1438	272	0		35	0	1	0.5	0	0	0	unknown	unknown	unknown
1439	268	0		35	0	1	15	0	0	unknown	unknown	unknown	unknown
1440	268	0		35	0	0	5	0	1	1	unknown	unknown	unknown
1441	265	0		35	0	0	21	1	unknown	unknown	unknown	unknown	unknown
1442	268	0		35	0	1	10	2	0	0	unknown	unknown	unknown
1443	268	0		35	0	1	2	0	unknown	unknown	unknown	unknown	unknown
1444	272	0		35	0	1	unknown	3	5	1	unknown	unknown	unknown
1445	272	0		35	0	1	5	0	unknown	unknown	unknown	unknown	unknown
1446	273	0		35	0	0	50	0	0	0	unknown	unknown	unknown
1447	272	0		40	0	1	3	0	0	unknown	unknown	unknown	unknown
1448	271	0		40	0	1	10	0	0	0	unknown	unknown	unknown
1449	266	0		40	0	1	3	0	unknown	unknown	unknown	unknown	unknown
1450	269	0		40	0	1	18	2	unknown	unknown	unknown	unknown	unknown
1451	262	0		40	0	1	12	0	unknown	unknown	unknown	unknown	unknown
1452	272	0		40	0	0	35	0	unknown	unknown	unknown	unknown	unknown
1453	266	0		40	0	0	9	0	unknown	unknown	unknown	unknown	unknown
1454	165	0		40	0	1	8	3	0	0	unknown	unknown	unknown
1455	265	0		40	0	1	unknown	0	0	unknown	unknown	unknown	unknown
1456	265	0		40	0	1	0.5	0	unknown	unknown	unknown	unknown	unknown
1457	271	0		40	0	1	25	0	0	0	unknown	unknown	unknown
1458	265	0		40	0	1	0.5	0	0	unknown	unknown	unknown	unknown
1459	272	0		40	0	1	13	0	0	unknown	unknown	unknown	unknown
1460	248	0		40	0	1	15	0	0	unknown	unknown	unknown	unknown
1461	264	0		40	0	1	30	0	0	unknown	unknown	unknown	unknown
1462	265	0		40	0	1	15	2	7	1	unknown	unknown	unknown
1463	266	0		40	0	1	20	2	0	unknown	unknown	unknown	unknown
1464	266	0		40	2	1	17	0	1	unknown	unknown	unknown	unknown
1465	267	0		40	2	1	20	0	unknown	unknown	unknown	unknown	unknown
1466	270	0		40	0	1	6	2	5	1	unknown	unknown	unknown
1467	270	0		40	0	1	5	0	0	0	unknown	unknown	unknown
1468	273	0		40	0	1	20	2	0	0	unknown	unknown	unknown
1469	273	0		40	0	1	19	0	unknown	unknown	unknown	unknown	unknown
1470	267	0		40	1	1	15	0	0	unknown	unknown	unknown	unknown
1471	269	0		40	0	1	0.5	0	unknown	unknown	unknown	unknown	unknown
1472	274	0		40	0	1	12	2	1	11	unknown	unknown	unknown
1473	274	0		40	0	1	30	0	2	4	unknown	unknown	unknown
1474	274	0		40	0	1	70	2	2	12	unknown	unknown	unknown
1475	243	0		40	0	1	12	0	1	2	unknown	unknown	unknown
1476	272	0		40	0	0	unknown	0	5	2	unknown	unknown	unknown
1477	265	0		40	0	1	20	1	5	1	unknown	unknown	unknown
1478	263	0		40	0	1	22	0	5	1	unknown	unknown	unknown
1479	265	0		40	0	1	34	0	0	0	unknown	unknown	unknown
1480	266	0		40	0	1	15	1	0	unknown	unknown	unknown	unknown
1481	244	0		40	2	1	26	0	0	0	unknown	unknown	unknown
1482	267	0		40	0	1	30	2	5	2	unknown	unknown	unknown
1483	271	0		40	0	1	15	0	unknown	unknown	unknown	unknown	unknown
1484	267	0		40	0	1	30	0	1	1	unknown	unknown	unknown
1485	275	0		40	0	1	0	unknown	1	1	unknown	unknown	unknown
1486	264	0		40	0	1	8	0	unknown	unknown	unknown	unknown	unknown
1487	270	0		40	0	1	10	0	5	1	unknown	unknown	unknown
1488	273	0		40	0	1	17	0	0	0	unknown	unknown	unknown
1489	274	0		40	0	0	6	unknown	7	unknown	unknown	unknown	unknown
1490	266	0		40	2	1	43	0	0	unknown	unknown	unknown	unknown
1491	272	0		45	0	1	unknown	0	0	unknown	unknown	unknown	unknown
1492	268	0		45	0	1	unknown	1	0	unknown	unknown	unknown	unknown
1493	275	0		45	0	1	0.5	0	0	unknown	unknown	unknown	unknown
1494	264	0		45	0	1	8	0	unknown	unknown	unknown	unknown	unknown
1495	265	0		45	0	1	0.5	0	unknown	unknown	unknown	unknown	unknown
1496	266	0		45	0	1	0.5	0	unknown	unknown	unknown	unknown	unknown
1497	271	0		45	1	1	45	0	0	unknown	unknown	unknown	unknown
1498	265	0		45	0	1	6	0	0	unknown	unknown	unknown	unknown
1499	268	0		45	0	1	0.5	0	unknown	unknown	unknown	unknown	unknown
1500	273	0		45	2	0	11	0	0	unknown	unknown	unknown	unknown
1501	274	0		45	0	1	125	0	0	0	unknown	unknown	unknown
1502	271	0		45	0	1	13	0	0	unknown	unknown	unknown	unknown
1503	214	0		45	0	1	0.5	0	0	0	unknown	unknown	unknown
1504	160	1		45	2	1	40	3	unknown	unknown	unknown	unknown	unknown
1505	266	0		45	2	1	unknown	2	5	unknown	unknown	unknown	unknown
1506	266	0		45	0	0	unknown	0	unknown	unknown	unknown	unknown	unknown
1507	268	0		45	0	1	0.5	0	0	unknown	unknown	unknown	unknown
1508	273	0		45	2	1	35	2	5	unknown	unknown	unknown	unknown
1509	264	0		45	0	1	0.5	0	unknown	unknown	unknown	unknown	unknown
1510	270	0		45	0	1	25	0	unknown	unknown	unknown	unknown	unknown
1511	272	0		45	0	1	unknown	unknown	unknown	unknown	unknown	unknown	unknown
1512	273	0		45	0	1	unknown	2	unknown	unknown	unknown	unknown	unknown
1513	231	0		45	0	1	12	0	0	0	unknown	unknown	unknown
1514	266	0		45	0	1	13	0	1	1	unknown	unknown	unknown
1515	0	0		45	Unknown	1	unknown	unknown	unknown	unknown	unknown	unknown	unknown
1516	267	0		45	0	0	15	0	1	2	unknown	unknown	unknown
1517	266	0		45	0	1	9	0	0	unknown	unknown	unknown	unknown
1518	266	0		45	1	1	3	0	0	unknown	unknown	unknown	unknown
1519	267	0		45	0	0	2	0	unknown	unknown	unknown	unknown	unknown
1520	268	0		45	0	1	20	0	0	unknown	unknown	unknown	unknown
1521	269	0		45	0	1	35	0	0	unknown	unknown	unknown	unknown
1522	274	0		45	0	1	80	0	0	unknown	unknown	unknown	unknown
1523	269	0		50	0	1	0.5	0	5	12	unknown	unknown	unknown
1524	266	0		50	0	1	25	0	unknown	unknown	unknown	unknown	unknown
1525	267	0		50	0	1	10	1	5	1	unknown	unknown	unknown
1526	275	0		50	0	1	90	2	0	unknown	unknown	unknown	unknown
1527	33	1		50	0	0	40	3	5	unknown	unknown	unknown	unknown
1528	269	0		50	0	0	13	2	0	unknown	unknown	unknown	unknown
1529	275	0		50	0	1	13	0	0	unknown	unknown	unknown	unknown
1530	263	0		50	0	1	25	1	0	unknown	unknown	unknown	unknown
1531	273	0		50	2	1	22	2	0	unknown	unknown	unknown	unknown
1532	267	0		50	0	1	21	0	0	0	unknown	unknown	unknown
1533	265	0		50	0	0	35	1	1	12	unknown	unknown	unknown
1534	264	0		50	0	1	17	0	0	0	unknown	unknown	unknown
1535	264	0		50	0	1	7	0	0	0	unknown	unknown	unknown
1536	266	0		50	0	1	11	1	0	unknown	unknown	unknown	unknown
1537	266	0		50	0	1	8	0	0	0	unknown	unknown	unknown
1538	268	0		50	0	0	4	0	0	0	unknown	unknown	unknown
1539	268	0		50	2	1	21	0	0	unknown	unknown	unknown	unknown
1540	271	0		50	0	1	22	0	unknown	unknown	unknown	unknown	unknown
1541	273	0		50	0	1	40	2	unknown	unknown	unknown	unknown	unknown
1542	267	0		50	0	1	0.5	2	0	0	unknown	unknown	unknown
1543	264	0		50	0	1	26	2	0	unknown	unknown	unknown	unknown
1544	272	0		50	2	1	26	2	unknown	unknown	unknown	unknown	unknown
1545	275	0		50	0	0	40	unknown	0	0	unknown	unknown	unknown
1546	275	0		50	0	1	20	1	unknown	unknown	unknown	unknown	unknown
1547	273	0		50	0	0	25	0	0	unknown	unknown	unknown	unknown
1548	272	0		50	2	1	0.5	0	0	unknown	unknown	unknown	unknown
1549	269	0		50	2	1	unknown	0	0	0	unknown	unknown	unknown
1550	270	0		50	0	0	5	0	unknown	unknown	unknown	unknown	unknown
1551	267	0		50	2	1	15	0	0	unknown	unknown	unknown	unknown
1552	266	0		50	2	1	8	0	0	unknown	unknown	unknown	unknown
1553	271	0		50	2	1	22	2	0	unknown	unknown	unknown	unknown
1554	264	0		50	0	1	10	0	3	1	unknown	unknown	unknown
1555	264	0		50	0	1	3	0	0	unknown	unknown	unknown	unknown
1556	270	0		50	0	1	8	1	0	0	unknown	unknown	unknown
1557	269	0		50	0	0	unknown	0	1	unknown	unknown	unknown	unknown
1558	272	0		50	0	1	12	0	0	0	unknown	unknown	unknown
1559	274	0		50	0	1	6	0	0	unknown	unknown	unknown	unknown
1560	270	0		50	0	1	18	0	unknown	unknown	unknown	unknown	unknown
1561	271	0		50	0	1	0.5	2	unknown	unknown	unknown	unknown	unknown
1562	268	0		50	0	0	8	0	0	unknown	unknown	unknown	unknown
1563	272	0		50	0	0	25	0	0	unknown	unknown	unknown	unknown
1564	273	0		50	0	0	19	2	1	1	unknown	unknown	unknown
1565	271	0		55	0	0	25	0	0	unknown	unknown	unknown	unknown
1566	274	0		55	0	0	13	0	0	0	unknown	unknown	unknown
1567	270	0		55	0	1	18	0	unknown	unknown	unknown	unknown	unknown
1568	133	1		55	0	0	20	0	3	unknown	unknown	unknown	unknown
1569	272	0		55	0	1	20	0	0	unknown	unknown	unknown	unknown
1570	230	0		55	0	1	unknown	unknown	unknown	unknown	unknown	unknown	unknown
1571	273	0		55	2	1	0.5	0	0	unknown	unknown	unknown	unknown
1572	267	0		55	0	1	0.5	0	0	unknown	unknown	unknown	unknown
1573	266	0		55	0	0	0.5	0	0	unknown	unknown	unknown	unknown
1574	263	0		55	0	1	0.5	0	0	unknown	unknown	unknown	unknown
1575	270	0		55	2	1	125	2	0	unknown	unknown	unknown	unknown
1576	270	0		55	0	1	13	0	unknown	unknown	unknown	unknown	unknown
1577	273	0		55	2	1	15	0	0	unknown	unknown	unknown	unknown
1578	264	0		55	2	1	20	0	0	unknown	unknown	unknown	unknown
1579	273	0		55	2	1	15	2	0	unknown	unknown	unknown	unknown
1580	267	0		55	0	1	39	0	unknown	unknown	unknown	unknown	unknown
1581	264	0		55	2	1	unknown	0	0	unknown	unknown	unknown	unknown
1582	273	0		55	2	1	15	2	1	1	unknown	unknown	unknown
1583	265	0		55	2	0	20	2	0	unknown	unknown	unknown	unknown
1584	157	1		60	0	0	80	2	0	unknown	unknown	unknown	unknown
1585	268	0		60	0	1	7	0	0	unknown	unknown	unknown	unknown
1586	266	0		60	0	1	16	0	0	unknown	unknown	unknown	unknown
1587	270	0		60	0	1	2	0	unknown	unknown	unknown	unknown	unknown
1588	266	0		60	0	1	30	2	unknown	unknown	unknown	unknown	unknown
1589	274	0		60	0	1	15	0	1	1	unknown	unknown	unknown
1590	196	0		60	2	1	13	2	1	2	unknown	unknown	unknown
1591	273	0		60	0	1	0.5	0	unknown	unknown	unknown	unknown	unknown
1592	Unknown	1		65	0	1	unknown	2	1	unknown	unknown	unknown	unknown
1593	272	0		65	0	1	unknown	1	5	1	unknown	unknown	unknown
1594	259	0		65	0	1	10	unknown	unknown	unknown	unknown	unknown	unknown
1595	76	1		65	0	0	22	2	unknown	unknown	unknown	unknown	unknown
1596	59	1		65	0	1	100	2	5	1	unknown	unknown	unknown
1597	271	0		65	0	1	35	0	unknown	unknown	unknown	unknown	unknown
1598	271	0		65	0	0	5	0	0	unknown	unknown	unknown	unknown
1599	269	0		65	0	1	unknown	1	1	17	unknown	unknown	unknown
1600	48	1		65	0	0	unknown	unknown	unknown	unknown	unknown	unknown	unknown
1601	260	1		70	0	1	25	1	1	1	unknown	unknown	unknown
1602	178	1		70	0	0	unknown	unknown	unknown	unknown	unknown	unknown	unknown
1603	1	1		70	2	0	100	3	3	3	unknown	unknown	unknown
1604	101	1		70	0	1	unknown	2	unknown	unknown	unknown	unknown	unknown
1605	270	0		75	0	1	20	0	0	unknown	unknown	unknown	unknown
1606	0	1		75	0	0	unknown	3	unknown	unknown	unknown	unknown	unknown
1607	8	1		80	0	1	30	0	0	unknown	unknown	unknown	unknown
1608	247	0		20	0	0	35	0	0	0	unknown	unknown	unknown
1609	272	0		20	2	1	15	0	unknown	unknown	unknown	unknown	unknown
1610	271	0		20	0	1	20	0	0	0	unknown	unknown	unknown
1611	0	1		25	0	1	20	0	1	3	unknown	unknown	unknown
1612	267	0		30	0	1	35	1	0	unknown	unknown	unknown	unknown
1613	274	0		35	0	1	0.5	0	unknown	unknown	unknown	unknown	unknown
1614	273	0		40	0	0	12	0	0	unknown	unknown	unknown	unknown
1615	272	0		40	0	1	unknown	0	unknown	unknown	unknown	unknown	unknown
1616	267	0		45	2	1	10	0	0	unknown	unknown	unknown	unknown
1617	274	0		50	0	1	15	0	0	0	unknown	unknown	unknown
1618	6	1		55	0	0	unknown	2	2	unknown	unknown	unknown	unknown
1619	152	1		65	0	1	22	0	unknown	unknown	unknown	unknown	unknown
1620	268	0		20	2	1	12	2	unknown	unknown	unknown	unknown	unknown
1621	271	0		35	1	1	15	0	unknown	unknown	unknown	unknown	unknown
1622	271	0		40	0	1	12	0	0	0	unknown	unknown	unknown
1623	4	1		75	0	1	0.5	3	3	3	unknown	unknown	unknown
1624	5	1		75	0	1	unknown	2	2	17	unknown	unknown	unknown
1625	267	0		20	0	1	unknown	unknown	unknown	unknown	unknown	unknown	unknown
1626	274	0		20	0	1	50	1	0	unknown	unknown	unknown	unknown
1627	234	0		20	2	1	20	1	0	unknown	unknown	unknown	unknown
1628	237	0		20	0	1	unknown	0	0	unknown	unknown	unknown	unknown
1629	266	0		20	1	0	7	1	2	2	unknown	unknown	unknown
1630	271	0		20	0	1	unknown	unknown	unknown	unknown	unknown	unknown	unknown
1631	264	0		20	0	1	13	0	5	3	unknown	unknown	unknown
1632	240	0		25	0	1	0.5	0	5	6	unknown	unknown	unknown
1633	164	0		25	0	1	13	0	0	0	unknown	unknown	unknown
1634	275	0		25	0	1	12	0	0	0	unknown	unknown	unknown
1635	265	0		25	0	1	15	0	3	unknown	unknown	unknown	unknown
1636	270	0		25	0	0	60	2	unknown	unknown	unknown	unknown	unknown
1637	275	0		25	2	1	25	0	0	unknown	unknown	unknown	unknown
1638	265	0		25	0	1	15	2	1	1	unknown	unknown	unknown
1639	267	0		25	0	1	20	0	1	1	unknown	unknown	unknown
1640	270	0		25	0	1	unknown	3	5	unknown	unknown	unknown	unknown
1641	273	0		30	0	1	25	0	0	unknown	unknown	unknown	unknown
1642	275	0		30	0	1	22	1	unknown	unknown	unknown	unknown	unknown
1643	268	0		30	0	1	unknown	unknown	unknown	unknown	unknown	unknown	unknown
1644	275	0		30	0	1	43	2	3	40	unknown	unknown	unknown
1645	267	0		30	0	1	unknown	0	0	unknown	unknown	unknown	unknown
1646	270	0		30	0	0	20	1	2	unknown	unknown	unknown	unknown
1647	196	0		30	0	1	15	1	5	9	unknown	unknown	unknown
1648	275	0		30	0	1	15	0	1	10	unknown	unknown	unknown
1649	267	0		30	0	1	unknown	0	0	0	unknown	unknown	unknown
1650	267	0		35	2	1	35	2	0	unknown	unknown	unknown	unknown
1651	274	0		35	0	1	10	0	0	unknown	unknown	unknown	unknown
1652	270	0		35	2	1	30	1	0	unknown	unknown	unknown	unknown
1653	267	0		35	0	1	26	0	0	0	unknown	unknown	unknown
1654	270	0		35	0	1	35	1	0	0	unknown	unknown	unknown
1655	269	0		35	0	1	20	2	unknown	unknown	unknown	unknown	unknown
1656	273	0		35	0	1	12	0	0	unknown	unknown	unknown	unknown
1657	268	0		35	0	1	unknown	0	1	unknown	unknown	unknown	unknown
1658	272	0		35	0	1	35	0	unknown	unknown	unknown	unknown	unknown
1659	269	0		35	0	1	7	2	unknown	unknown	unknown	unknown	unknown
1660	256	0		35	0	1	unknown	0	0	0	unknown	unknown	unknown
1661	272	0		40	0	0	12	0	unknown	unknown	unknown	unknown	unknown
1662	274	0		40	0	1	16	0	0	0	unknown	unknown	unknown
1663	270	0		40	0	1	unknown	unknown	unknown	unknown	unknown	unknown	unknown
1664	264	0		40	0	1	15	1	1	7	unknown	unknown	unknown
1665	268	0		40	0	0	5	0	0	unknown	unknown	unknown	unknown
1666	265	0		40	2	1	unknown	0	0	unknown	unknown	unknown	unknown
1667	275	0		40	0	1	15	0	0	unknown	unknown	unknown	unknown
1668	274	0		40	0	1	20	2	0	unknown	unknown	unknown	unknown
1669	261	0		40	0	1	10	0	0	0	unknown	unknown	unknown
1670	275	0		45	0	1	17	1	unknown	unknown	unknown	unknown	unknown
1671	268	0		45	0	1	0.5	0	0	unknown	unknown	unknown	unknown
1672	269	0		45	0	0	7	0	unknown	unknown	unknown	unknown	unknown
1673	146	0		45	0	1	34	1	0	0	unknown	unknown	unknown
1674	268	0		45	0	0	50	0	unknown	unknown	unknown	unknown	unknown
1675	273	0		45	0	1	4	0	0	0	unknown	unknown	unknown
1676	273	0		45	0	1	9	1	0	0	unknown	unknown	unknown
1677	265	0		45	2	1	22	2	5	15	unknown	unknown	unknown
1678	275	0		45	0	1	unknown	3	0	0	unknown	unknown	unknown
1679	273	0		50	2	1	25	0	1	3	unknown	unknown	unknown
1680	267	0		50	0	1	25	1	0	unknown	unknown	unknown	unknown
1681	269	0		50	0	1	unknown	0	0	unknown	unknown	unknown	unknown
1682	272	0		50	0	1	35	0	unknown	unknown	unknown	unknown	unknown
1683	264	0		50	0	1	20	0	0	unknown	unknown	unknown	unknown
1684	273	0		50	0	1	40	1	0	unknown	unknown	unknown	unknown
1685	267	0		50	0	0	10	0	0	unknown	unknown	unknown	unknown
1686	270	0		50	0	1	12	2	5	unknown	unknown	unknown	unknown
1687	274	0		50	0	0	25	1	0	unknown	unknown	unknown	unknown
1688	264	0		55	0	1	13	2	0	0	unknown	unknown	unknown
1689	268	0		55	0	0	unknown	unknown	unknown	unknown	unknown	unknown	unknown
1690	114	1		60	0	1	53	2	0	0	unknown	unknown	unknown
1691	213	0		60	0	1	20	1	0	unknown	unknown	unknown	unknown
1692	265	0		60	2	0	5	0	0	0	unknown	unknown	unknown
1693	54	1		65	2	0	34	2	5	4	unknown	unknown	unknown
1694	3	1		80	0	0	unknown	3	5	1	unknown	unknown	unknown
1695	53	1		75	0	0	unknown	3	0	0	unknown	unknown	unknown
1696	272	0		30	1	1	40	0	0	unknown	unknown	unknown	unknown
1697	273	0		35	0	0	25	0	unknown	unknown	unknown	unknown	unknown
1698	268	0		40	0	1	12	0	unknown	unknown	unknown	unknown	unknown
1699	272	0		45	0	0	30	2	unknown	unknown	unknown	unknown	unknown
1700	265	0		45	0	1	25	1	0	unknown	unknown	unknown	unknown
1701	270	0		50	0	1	7	2	0	0	unknown	unknown	unknown
1702	274	0		55	0	1	19	0	0	unknown	unknown	unknown	unknown
1703	269	0		55	0	1	40	1	0	0	unknown	unknown	unknown
1704	260	0		70	0	1	unknown	0	0	unknown	unknown	unknown	unknown
1705	0	1		85	0	1	unknown	2	3	unknown	unknown	unknown	unknown
1706	19	1		85	0	0	40	2	0	0	unknown	unknown	unknown
1707	267	0		30	0	1	25	1	unknown	unknown	unknown	unknown	unknown
1708	265	0		30	0	1	40	0	0	unknown	unknown	unknown	unknown
1709	267	0		35	0	1	15	0	0	0	unknown	unknown	unknown
1710	268	0		40	2	1	20	1	0	unknown	unknown	unknown	unknown
1711	274	0		40	0	1	18	1	0	0	unknown	unknown	unknown
1712	265	0		40	0	1	25	0	0	unknown	unknown	unknown	unknown
1713	271	0		45	2	1	60	0	0	unknown	unknown	unknown	unknown
1714	265	0		45	1	1	22	1	0	unknown	unknown	unknown	unknown
1715	269	0		50	1	1	7	0	0	0	unknown	unknown	unknown
1716	268	0		60	0	1	21	1	0	unknown	unknown	unknown	unknown
1717	205	0		25	0	1	unknown	unknown	unknown	unknown	unknown	unknown	unknown
1718	273	0		30	0	1	55	0	unknown	unknown	unknown	unknown	unknown
1719	269	0		30	0	1	40	0	unknown	unknown	unknown	unknown	unknown
1720	255	0		40	1	1	29	1	0	unknown	unknown	unknown	unknown
1721	145	0		45	0	1	unknown	1	unknown	unknown	unknown	unknown	unknown
1722	271	0		50	0	0	40	1	unknown	unknown	unknown	unknown	unknown
1723	265	0		65	0	1	25	1	unknown	unknown	unknown	unknown	unknown
1724	187	0		30	0	1	29	1	unknown	unknown	unknown	unknown	unknown
1725	76	1		70	0	1	23	1	0	unknown	unknown	unknown	unknown
1726	273	0		20	0	1	30	1	0	unknown	unknown	unknown	unknown
1727	257	0		20	0	1	19	1	unknown	unknown	unknown	unknown	unknown
1728	270	0		25	1	1	22	2	0	unknown	unknown	unknown	unknown
1729	275	0		25	2	0	64	1	unknown	unknown	unknown	unknown	unknown
1730	267	0		25	0	1	48	0	0	unknown	unknown	unknown	unknown
1731	222	0		25	0	0	70	0	unknown	unknown	unknown	unknown	unknown
1732	271	0		25	0	1	23	1	0	0	unknown	unknown	unknown
1733	270	0		25	0	1	20	0	unknown	unknown	unknown	unknown	unknown
1734	270	0		25	0	0	30	1	unknown	unknown	unknown	unknown	unknown
1735	268	0		30	0	1	20	2	unknown	unknown	unknown	unknown	unknown
1736	271	0		30	0	1	30	0	unknown	unknown	unknown	unknown	unknown
1737	253	0		30	0	0	62	0	0	unknown	unknown	unknown	unknown
1738	179	0		30	0	1	unknown	0	0	0	unknown	unknown	unknown
1739	274	0		30	1	1	unknown	1	unknown	unknown	unknown	unknown	unknown
1740	269	0		30	0	1	15	2	0	unknown	unknown	unknown	unknown
1741	230	1		30	0	0	unknown	0	0	unknown	unknown	unknown	unknown
1742	272	0		35	0	1	54	0	unknown	unknown	unknown	unknown	unknown
1743	268	0		35	0	0	12	0	0	0	unknown	unknown	unknown
1744	269	0		35	0	0	38	1	unknown	unknown	unknown	unknown	unknown
1745	273	0		35	0	0	10	0	0	unknown	unknown	unknown	unknown
1746	272	0		35	0	1	unknown	1	0	unknown	unknown	unknown	unknown
1747	267	0		35	1	1	30	1	0	unknown	unknown	unknown	unknown
1748	274	0		35	0	1	22	0	0	unknown	unknown	unknown	unknown
1749	270	0		40	0	1	20	0	0	0	unknown	unknown	unknown
1750	272	0		40	0	0	12	0	0	unknown	unknown	unknown	unknown
1751	274	0		40	0	1	10	1	0	0	unknown	unknown	unknown
1752	270	0		40	0	1	unknown	1	0	unknown	unknown	unknown	unknown
1753	267	0		40	0	1	20	0	unknown	unknown	unknown	unknown	unknown
1754	264	0		45	0	1	43	0	0	unknown	unknown	unknown	unknown
1755	272	0		45	0	0	unknown	3	unknown	unknown	unknown	unknown	unknown
1756	275	0		45	2	1	24	2	0	unknown	unknown	unknown	unknown
1757	271	0		45	0	1	25	1	0	unknown	unknown	unknown	unknown
1758	265	0		45	0	1	unknown	0	unknown	unknown	unknown	unknown	unknown
1759	274	0		45	0	1	32	2	unknown	unknown	unknown	unknown	unknown
1760	271	0		45	0	1	22	1	0	0	unknown	unknown	unknown
1761	268	0		50	0	0	15	0	0	0	unknown	unknown	unknown
1762	273	0		50	0	0	25	1	0	unknown	unknown	unknown	unknown
1763	27	1		55	0	0	70	3	5	5	unknown	unknown	unknown
1764	265	0		55	2	1	2	0	0	unknown	unknown	unknown	unknown
1765	269	0		60	2	1	35	0	0	unknown	unknown	unknown	unknown
1766	12	0		65	2	1	unknown	3	unknown	unknown	unknown	unknown	unknown
1767	144	1		70	0	0	75	2	0	0	unknown	unknown	unknown
1768	27	1		70	0	1	10	3	unknown	unknown	unknown	unknown	unknown
1769	84	1		75	2	0	unknown	2	unknown	unknown	unknown	unknown	unknown
1770	1	1		80	0	1	115	3	unknown	0	unknown	unknown	unknown
1771	271	0		25	0	1	24	2	0	unknown	unknown	unknown	unknown
1772	273	0		30	0	1	unknown	0	unknown	unknown	unknown	unknown	unknown
1773	156	0		35	1	0	35	1	0	0	unknown	unknown	unknown
1774	266	0		40	0	1	unknown	1	0	0	unknown	unknown	unknown
1775	265	0		45	0	0	75	1	0	0	unknown	unknown	unknown
1776	65	1		45	0	1	unknown	unknown	unknown	unknown	unknown	unknown	unknown
1777	267	0		45	0	1	58	1	unknown	unknown	unknown	unknown	unknown
1778	268	0		50	1	1	16	0	unknown	unknown	unknown	unknown	unknown
1779	265	0		30	0	1	11	0	unknown	unknown	unknown	unknown	unknown
1780	273	0		30	0	1	23	1	0	0	unknown	unknown	unknown
1781	266	0		30	0	1	0.5	0	0	unknown	unknown	unknown	unknown
1782	273	0		40	0	1	20	1	0	0	unknown	unknown	unknown
1783	264	0		45	0	1	0.5	0	0	0	unknown	unknown	unknown
1784	264	0		45	0	0	unknown	0	unknown	unknown	unknown	unknown	unknown
1785	270	0		50	0	1	35	0	unknown	unknown	unknown	unknown	unknown
1786	272	0		20	0	1	25	1	unknown	unknown	unknown	unknown	unknown
1787	21	1		60	0	1	60	2	unknown	unknown	unknown	unknown	unknown
1788	267	0		20	0	1	23	2	0	unknown	unknown	unknown	unknown
1789	265	0		20	0	1	19	0	2	3	unknown	unknown	unknown
1790	201	0		20	0	1	40	0	0	unknown	unknown	unknown	unknown
1791	269	0		20	2	1	25	1	1	11	unknown	unknown	unknown
1792	269	0		20	0	1	22	0	6	unknown	unknown	unknown	unknown
1793	270	0		20	0	1	30	1	0	unknown	unknown	unknown	unknown
1794	272	0		20	0	1	55	0	unknown	unknown	unknown	unknown	unknown
1795	268	0		20	0	1	35	0	unknown	unknown	unknown	unknown	unknown
1796	273	0		20	0	1	25	0	unknown	unknown	unknown	unknown	unknown
1797	274	0		20	0	1	0.5	0	unknown	unknown	unknown	unknown	unknown
1798	239	0		20	1	1	40	0	0	unknown	unknown	unknown	unknown
1799	269	0		20	0	0	25	0	0	unknown	unknown	unknown	unknown
1800	272	0		20	0	1	21	0	unknown	unknown	unknown	unknown	unknown
1801	273	0		25	2	1	75	0	unknown	unknown	unknown	unknown	unknown
1802	275	0		25	0	1	7	1	unknown	unknown	unknown	unknown	unknown
1803	268	0		25	0	1	unknown	2	5	3	unknown	unknown	unknown
1804	246	0		25	0	1	9	0	0	0	unknown	unknown	unknown
1805	265	0		25	0	1	14	0	0	unknown	unknown	unknown	unknown
1806	271	0		25	2	1	22	1	unknown	unknown	unknown	unknown	unknown
1807	270	0		25	0	1	24	2	unknown	unknown	unknown	unknown	unknown
1808	271	0		25	0	1	32	0	5	1	unknown	unknown	unknown
1809	267	0		25	0	1	15	0	0	0	unknown	unknown	unknown
1810	270	0		25	0	1	0.5	0	2	2	unknown	unknown	unknown
1811	272	0		25	0	1	35	2	1	1	unknown	unknown	unknown
1812	2	0		25	0	1	40	0	5	unknown	unknown	unknown	unknown
1813	268	0		25	0	1	30	1	5	1	unknown	unknown	unknown
1814	268	0		25	0	1	17	2	0	unknown	unknown	unknown	unknown
1815	273	0		25	0	1	unknown	0	5	2	unknown	unknown	unknown
1816	272	0		25	0	1	20	0	0	unknown	unknown	unknown	unknown
1817	265	0		25	0	0	30	0	0	0	unknown	unknown	unknown
1818	268	0		25	2	0	29	1	0	unknown	unknown	unknown	unknown
1819	275	0		25	0	1	40	0	0	unknown	unknown	unknown	unknown
1820	269	0		30	0	1	0.5	0	0	0	unknown	unknown	unknown
1821	264	0		30	1	1	unknown	0	unknown	unknown	unknown	unknown	unknown
1822	264	0		30	0	1	22	2	0	unknown	unknown	unknown	unknown
1823	268	0		30	0	1	20	0	1	2	unknown	unknown	unknown
1824	268	0		30	0	1	7	0	unknown	unknown	unknown	unknown	unknown
1825	265	0		30	0	1	22	2	0	unknown	unknown	unknown	unknown
1826	131	0		30	0	1	unknown	0	1	2	unknown	unknown	unknown
1827	184	1		30	0	1	unknown	0	unknown	unknown	unknown	unknown	unknown
1828	275	0		30	0	1	0.5	0	0	unknown	unknown	unknown	unknown
1829	272	0		30	0	1	5	0	0	0	unknown	unknown	unknown
1830	266	0		30	0	1	2	0	unknown	unknown	unknown	unknown	unknown
1831	268	0		30	0	1	20	0	0	0	unknown	unknown	unknown
1832	266	0		30	0	1	0.5	0	0	unknown	unknown	unknown	unknown
1833	265	0		30	0	1	unknown	0	0	0	unknown	unknown	unknown
1834	264	0		30	0	1	20	0	unknown	unknown	unknown	unknown	unknown
1835	210	0		35	0	0	22	0	0	unknown	unknown	unknown	unknown
1836	265	0		35	0	0	40	0	0	unknown	unknown	unknown	unknown
1837	274	0		35	0	1	unknown	1	5	1	unknown	unknown	unknown
1838	275	0		35	0	1	6	0	2	7	unknown	unknown	unknown
1839	191	0		35	2	1	5	0	0	unknown	unknown	unknown	unknown
1840	265	0		35	0	1	15	1	0	0	unknown	unknown	unknown
1841	268	0		35	0	0	3	0	5	1	unknown	unknown	unknown
1842	162	0		35	0	0	35	0	0	unknown	unknown	unknown	unknown
1843	268	0		35	0	1	25	0	5	6	unknown	unknown	unknown
1844	264	0		35	0	1	39	0	0	unknown	unknown	unknown	unknown
1845	269	0		35	0	0	unknown	unknown	unknown	unknown	unknown	unknown	unknown
1846	250	0		35	0	1	25	2	3	3	unknown	unknown	unknown
1847	267	0		35	0	0	0.5	0	0	unknown	unknown	unknown	unknown
1848	227	0		35	0	1	26	0	0	unknown	unknown	unknown	unknown
1849	270	0		35	0	1	15	1	0	unknown	unknown	unknown	unknown
1850	273	0		35	0	1	18	0	0	unknown	unknown	unknown	unknown
1851	269	0		35	0	1	7	0	unknown	unknown	unknown	unknown	unknown
1852	265	0		35	0	1	17	0	0	unknown	unknown	unknown	unknown
1853	270	0		35	0	1	unknown	0	0	0	unknown	unknown	unknown
1854	273	0		40	0	1	6	0	0	0	unknown	unknown	unknown
1855	273	0		40	0	1	30	0	unknown	unknown	unknown	unknown	unknown
1856	269	0		40	2	1	19	0	unknown	unknown	unknown	unknown	unknown
1857	266	0		40	0	0	20	0	unknown	unknown	unknown	unknown	unknown
1858	266	0		40	0	1	0.5	0	unknown	unknown	unknown	unknown	unknown
1859	264	0		40	0	1	32	0	unknown	unknown	unknown	unknown	unknown
1860	265	0		40	0	0	37	1	0	unknown	unknown	unknown	unknown
1861	269	0		40	0	1	7	0	0	unknown	unknown	unknown	unknown
1862	265	0		40	0	1	21	0	unknown	unknown	unknown	unknown	unknown
1863	271	0		40	0	1	12	0	0	0	unknown	unknown	unknown
1864	273	0		40	0	1	unknown	2	0	unknown	unknown	unknown	unknown
1865	211	0		40	0	1	5	0	0	unknown	unknown	unknown	unknown
1866	274	0		40	0	1	7	0	0	unknown	unknown	unknown	unknown
1867	272	0		40	0	0	20	0	unknown	unknown	unknown	unknown	unknown
1868	264	0		40	0	0	40	1	0	unknown	unknown	unknown	unknown
1869	267	0		40	1	1	25	1	0	unknown	unknown	unknown	unknown
1870	266	0		45	0	1	12	1	0	unknown	unknown	unknown	unknown
1871	267	0		45	0	0	40	0	0	unknown	unknown	unknown	unknown
1872	273	0		45	1	0	35	0	3	1	unknown	unknown	unknown
1873	113	0		45	0	1	2	0	0	unknown	unknown	unknown	unknown
1874	270	0		45	0	1	18	2	0	unknown	unknown	unknown	unknown
1875	274	0		45	2	1	0.5	0	0	unknown	unknown	unknown	unknown
1876	13	0		45	0	1	15	2	5	1	unknown	unknown	unknown
1877	272	0		45	0	1	21	0	0	0	unknown	unknown	unknown
1878	189	1		45	2	1	unknown	0	2	unknown	unknown	unknown	unknown
1879	96	0		45	0	1	12	0	0	0	unknown	unknown	unknown
1880	268	0		45	2	1	10	0	0	unknown	unknown	unknown	unknown
1881	266	0		45	0	1	20	1	0	0	unknown	unknown	unknown
1882	272	0		45	0	1	18	1	0	unknown	unknown	unknown	unknown
1883	171	0		45	0	1	8	1	0	unknown	unknown	unknown	unknown
1884	267	0		45	0	1	12	0	0	unknown	unknown	unknown	unknown
1885	264	0		45	0	1	6	0	0	unknown	unknown	unknown	unknown
1886	272	0		45	0	0	14	0	unknown	unknown	unknown	unknown	unknown
1887	269	0		50	0	0	35	0	0	unknown	unknown	unknown	unknown
1888	261	0		50	0	1	unknown	0	unknown	unknown	unknown	unknown	unknown
1889	263	0		50	0	1	15	0	0	0	unknown	unknown	unknown
1890	262	0		50	0	1	4	0	0	unknown	unknown	unknown	unknown
1891	268	0		50	0	1	20	0	0	unknown	unknown	unknown	unknown
1892	270	0		50	0	1	23	0	0	unknown	unknown	unknown	unknown
1893	265	0		50	0	0	13	1	0	unknown	unknown	unknown	unknown
1894	268	0		50	0	0	3	0	unknown	unknown	unknown	unknown	unknown
1895	7	0		50	0	1	unknown	unknown	unknown	unknown	unknown	unknown	unknown
1896	265	0		50	0	1	11	1	6	3	unknown	unknown	unknown
1897	268	0		50	0	0	12	0	0	0	unknown	unknown	unknown
1898	267	0		50	0	1	30	0	0	unknown	unknown	unknown	unknown
1899	267	0		50	0	0	25	1	0	unknown	unknown	unknown	unknown
1900	275	0		50	1	0	0.5	0	unknown	unknown	unknown	unknown	unknown
1901	270	0		55	0	0	7	0	1	1	unknown	unknown	unknown
1902	274	0		55	0	1	unknown	0	0	0	unknown	unknown	unknown
1903	268	0		55	0	0	0.5	0	0	unknown	unknown	unknown	unknown
1904	265	0		55	0	0	10	0	0	unknown	unknown	unknown	unknown
1905	241	0		55	0	1	6	0	unknown	unknown	unknown	unknown	unknown
1906	272	0		60	0	1	0.5	0	0	unknown	unknown	unknown	unknown
1907	265	0		60	0	1	32	0	0	unknown	unknown	unknown	unknown
1908	267	0		65	0	1	38	1	0	unknown	unknown	unknown	unknown
1909	109	1		70	0	0	unknown	2	5	5	unknown	unknown	unknown
1910	50	0		70	2	0	unknown	3	7	unknown	unknown	unknown	unknown
1911	72	1		75	1	0	125	unknown	unknown	unknown	unknown	unknown	unknown
1912	2	1		75	0	0	unknown	2	2	unknown	unknown	unknown	unknown
1913	266	0		25	2	1	4	0	0	unknown	unknown	unknown	unknown
1914	264	0		50	0	0	4	0	unknown	unknown	unknown	unknown	unknown
1915	275	0		55	0	1	5	0	0	unknown	unknown	unknown	unknown
1916	256	0		20	0	1	15	0	unknown	unknown	unknown	unknown	unknown
1917	261	0		20	0	1	50	0	unknown	unknown	unknown	unknown	unknown
1918	252	0		20	1	1	15	0	0	unknown	unknown	unknown	unknown
1919	197	0		25	0	1	17	0	1	1	unknown	unknown	unknown
1920	254	0		25	0	1	20	0	0	0	unknown	unknown	unknown
1921	225	0		25	0	1	10	0	0	unknown	unknown	unknown	unknown
1922	254	0		25	0	1	20	0	0	unknown	unknown	unknown	unknown
1923	157	0		25	0	1	15	0	1	2	unknown	unknown	unknown
1924	252	0		25	0	1	11	1	unknown	unknown	unknown	unknown	unknown
1925	262	0		25	0	1	10	1	unknown	unknown	unknown	unknown	unknown
1926	259	0		25	0	1	20	0	0	0	unknown	unknown	unknown
1927	237	0		25	0	1	15	0	unknown	unknown	unknown	unknown	unknown
1928	250	0		30	0	0	15	0	1	unknown	unknown	unknown	unknown
1929	254	0		30	0	0	16	0	1	6	unknown	unknown	unknown
1930	262	0		30	0	1	23	0	0	unknown	unknown	unknown	unknown
1931	258	0		30	2	1	2	0	0	unknown	unknown	unknown	unknown
1932	254	0		30	0	0	unknown	0	unknown	unknown	unknown	unknown	unknown
1933	258	0		30	0	0	4	0	5	11	unknown	unknown	unknown
1934	256	0		30	0	1	10	0	0	0	unknown	unknown	unknown
1935	262	0		35	0	1	24	0	5	1	unknown	unknown	unknown
1936	253	0		35	2	1	unknown	0	0	unknown	unknown	unknown	unknown
1937	258	0		35	0	1	50	0	0	unknown	unknown	unknown	unknown
1938	253	0		35	0	0	16	0	5	1	unknown	unknown	unknown
1939	255	0		35	0	1	unknown	1	1	unknown	unknown	unknown	unknown
1940	255	0		35	0	1	10	0	unknown	unknown	unknown	unknown	unknown
1941	242	0		35	0	1	20	0	0	unknown	unknown	unknown	unknown
1942	263	0		35	0	1	12	2	5	3	unknown	unknown	unknown
1943	254	0		40	0	1	13	0	unknown	unknown	unknown	unknown	unknown
1944	257	0		40	0	1	0.5	0	0	0	unknown	unknown	unknown
1945	254	0		40	0	1	5	0	0	0	unknown	unknown	unknown
1946	262	0		40	0	1	unknown	0	unknown	unknown	unknown	unknown	unknown
1947	253	0		40	0	1	15	0	0	0	unknown	unknown	unknown
1948	226	0		40	0	1	4	0	unknown	unknown	unknown	unknown	unknown
1949	177	1		45	0	1	45	2	5	1	unknown	unknown	unknown
1950	256	0		45	0	1	25	0	unknown	unknown	unknown	unknown	unknown
1951	259	0		45	0	1	14	0	unknown	unknown	unknown	unknown	unknown
1952	260	0		50	0	1	unknown	0	unknown	unknown	unknown	unknown	unknown
1953	255	0		55	0	1	30	0	2	1	unknown	unknown	unknown
1954	255	0		55	0	1	10	0	unknown	unknown	unknown	unknown	unknown
1955	262	0		60	0	0	10	0	0	unknown	unknown	unknown	unknown
1956	255	0		60	0	1	10	0	unknown	unknown	unknown	unknown	unknown
1957	259	0		65	0	0	14	2	unknown	unknown	unknown	unknown	unknown
1958	10	1		80	0	1	unknown	2	5	3	unknown	unknown	unknown
1959	259	0		25	0	1	10	0	unknown	unknown	unknown	unknown	unknown
1960	253	0		25	0	1	20	1	unknown	unknown	unknown	unknown	unknown
1961	254	0		25	0	1	20	1	unknown	unknown	unknown	unknown	unknown
1962	261	0		30	0	1	18	0	1	2	unknown	unknown	unknown
1963	261	0		30	0	1	27	2	5	5	unknown	unknown	unknown
1964	261	0		30	2	1	15	2	unknown	unknown	unknown	unknown	unknown
1965	263	0		35	0	1	5	0	1	11	unknown	unknown	unknown
1966	257	0		35	2	1	unknown	unknown	unknown	unknown	unknown	unknown	unknown
1967	262	0		35	2	1	25	0	0	unknown	unknown	unknown	unknown
1968	261	0		40	1	1	unknown	0	0	unknown	unknown	unknown	unknown
1969	253	0		45	0	1	7	0	0	0	unknown	unknown	unknown
1970	260	0		50	0	1	20	0	0	unknown	unknown	unknown	unknown
1971	252	0		50	0	1	45	0	5	1	unknown	unknown	unknown
1972	254	0		50	0	1	7	0	unknown	unknown	unknown	unknown	unknown
1973	154	0		55	0	1	21	0	unknown	unknown	unknown	unknown	unknown
1974	255	0		60	0	1	2	0	0	unknown	unknown	unknown	unknown
1975	263	0		35	0	1	15	0	unknown	unknown	unknown	unknown	unknown
1976	16	1		45	0	1	30	2	5	2	unknown	unknown	unknown
1977	69	1		55	0	0	23	0	5	unknown	unknown	unknown	unknown
1978	12	1		60	0	1	unknown	3	1	1	unknown	unknown	unknown
1979	35	1		70	0	1	29	0	1	1	unknown	unknown	unknown
1980	1	1		85	0	1	unknown	unknown	unknown	unknown	unknown	unknown	unknown
1981	254	0		20	0	1	40	unknown	2	5	unknown	unknown	unknown
1982	254	0		20	0	1	unknown	unknown	unknown	unknown	unknown	unknown	unknown
1983	254	0		20	0	1	20	0	0	unknown	unknown	unknown	unknown
1984	257	0		20	0	0	40	0	3	4	unknown	unknown	unknown
1985	254	0		20	2	1	10	0	0	0	unknown	unknown	unknown
1986	252	0		20	1	1	22	0	5	4	unknown	unknown	unknown
1987	252	0		20	0	0	20	0	1	1	unknown	unknown	unknown
1988	255	0		20	2	1	18	0	0	unknown	unknown	unknown	unknown
1989	250	0		20	0	1	17	2	5	8	unknown	unknown	unknown
1990	254	0		20	0	0	25	1	5	14	unknown	unknown	unknown
1991	251	0		20	0	1	30	0	unknown	unknown	unknown	unknown	unknown
[truncated: 55,166 more rows]

## Sheet: ROC Curves
Supplementary Information
Machine Learning and Feature Selection Applied to SEER Data to Reliably Assess Thyroid Cancer Prognosis
ROC curves of the MLPs and PLS-DAs with 95% confidence intervals
	MLP-1								MLP-2								MLP-3
		AUC								AUC								AUC
		0.988								0.966								0.914
	PLS-DA-1								PLS-DA-2								PLS-DA-3
		AUC								AUC								AUC
		0.963								0.958								0.885

## Sheet: FS Scores
Supplementary Information
Machine Learning and Feature Selection Applied to SEER Data to Reliably Assess Thyroid Cancer Prognosis
Feature selection scores regarding the three algorithms for the provided seven variables
			Algorithms (higher scores mean stronger discriminative power)
			Fisher's discriminant ratio			Kruskal-Wallis			Relief-F
Label	Variable		Score			Score			Score
1	Gender		9.12315			-1			0.0024
2	Race		0.433259			-1			0.0163
3	Age		28.3684			-1			0.0936
4	Tumour size		14.8473			-1			0.0142
5	Primary disease extent		23.0107			-0.942			0.0097
6	Location of nodal disease		10.1989			-0.996			0.0243
7	Number of positive lymph nodes		6.90343			-1			0.0385
